# Supplementary material for: Identification of neoplasm-specific signatures of miRNA interactions by employing a systems biology approach
Source: PeerJ. 2022 Oct 3;10:e14149. doi: 10.7717/peerj.14149 (PMC9536303; doi:10.7717/peerj.14149)
Supplement: Supplemental Information 1 [file peerj-10-14149-s001.zip]

Archive with 1 entries (1 files):
- SupplementalTable1.xlsx
