# Supplementary material for: Identification of neoplasm-specific signatures of miRNA interactions by employing a systems biology approach
Source: PeerJ. 2022 Oct 3;10:e14149. doi: 10.7717/peerj.14149 (PMC9536303; doi:10.7717/peerj.14149)
Supplement: Supplemental Information 1 [file peerj-10-14149-s001.zip › SupplementalTable1.xlsx]

## Sheet: miRNAsPerNeoplasm
miRNA	Neoplasm
hsa-let-7a-5p	Adenocarcinoma
hsa-let-7a-2-3p	Adenocarcinoma
hsa-let-7b-5p	Adenocarcinoma
hsa-let-7c-5p	Adenocarcinoma
hsa-let-7d-5p	Adenocarcinoma
hsa-let-7e-5p	Adenocarcinoma
hsa-let-7f-1-3p	Adenocarcinoma
hsa-let-7f-2-3p	Adenocarcinoma
hsa-let-7g-5p	Adenocarcinoma
hsa-let-7i-5p	Adenocarcinoma
hsa-miR-98-5p	Adenocarcinoma
hsa-miR-181a-5p	Adenocarcinoma
hsa-miR-21-5p	Adenocarcinoma
hsa-miR-27a-3p	Adenocarcinoma
hsa-miR-539-5p	Adenocarcinoma
hsa-miR-495-3p	Adenocarcinoma
hsa-miR-551b-3p	Adenocarcinoma
hsa-miR-4430	Adenocarcinoma
hsa-miR-4770	Adenocarcinoma
hsa-miR-543	Adenocarcinoma
hsa-miR-381-3p	Adenocarcinoma
hsa-miR-379-5p	Adenocarcinoma
hsa-miR-369-5p	Adenocarcinoma
hsa-miR-204-5p	Adenocarcinoma
hsa-miR-337-5p	Adenocarcinoma
hsa-miR-4733-5p	Adenocarcinoma
hsa-miR-411-5p	Adenocarcinoma
hsa-miR-490-3p	Adenocarcinoma
hsa-miR-4462	Adenocarcinoma
hsa-miR-1224-5p	Adenocarcinoma
hsa-miR-329-3p	Adenocarcinoma
hsa-miR-410-3p	Adenocarcinoma
hsa-miR-136-3p	Adenocarcinoma
hsa-miR-638	Adenocarcinoma
hsa-miR-133b	Adenocarcinoma
hsa-miR-4497	Adenocarcinoma
hsa-miR-144-3p	Adenocarcinoma
hsa-miR-299-5p	Adenocarcinoma
hsa-miR-376a-5p	Adenocarcinoma
hsa-miR-6076	Adenocarcinoma
hsa-miR-99a-3p	Adenocarcinoma
hsa-miR-4632-5p	Adenocarcinoma
hsa-miR-144-5p	Adenocarcinoma
hsa-miR-136-5p	Adenocarcinoma
hsa-miR-145-3p	Adenocarcinoma
hsa-miR-4505	Adenocarcinoma
hsa-miR-654-3p	Adenocarcinoma
hsa-miR-4653-3p	Adenocarcinoma
hsa-miR-1-3p	Adenocarcinoma
hsa-miR-154-3p	Adenocarcinoma
hsa-miR-3162-5p	Adenocarcinoma
hsa-miR-337-3p	Adenocarcinoma
hsa-miR-154-5p	Adenocarcinoma
hsa-miR-1181	Adenocarcinoma
hsa-miR-762	Adenocarcinoma
hsa-miR-432-5p	Adenocarcinoma
hsa-miR-4746-3p	Adenocarcinoma
hsa-miR-323a-3p	Adenocarcinoma
hsa-miR-143-5p	Adenocarcinoma
hsa-miR-133a-3p	Adenocarcinoma
hsa-miR-2861	Adenocarcinoma
hsa-miR-4428	Adenocarcinoma
hsa-miR-1185-5p	Adenocarcinoma
hsa-miR-4530	Adenocarcinoma
hsa-miR-3689f	Adenocarcinoma
hsa-miR-377-3p	Adenocarcinoma
hsa-miR-487b-3p	Adenocarcinoma
hsa-miR-3197	Adenocarcinoma
hsa-miR-4507	Adenocarcinoma
hsa-miR-409-5p	Adenocarcinoma
hsa-miR-365a-3p	Adenocarcinoma
hsa-miR-376b-3p	Adenocarcinoma
hsa-miR-29b-2-5p	Adenocarcinoma
hsa-miR-656-3p	Adenocarcinoma
hsa-miR-126-5p	Adenocarcinoma
hsa-miR-6068	Adenocarcinoma
hsa-miR-1185-1-3p	Adenocarcinoma
hsa-miR-369-3p	Adenocarcinoma
hsa-miR-4715-5p	Adenocarcinoma
hsa-miR-3150b-3p	Adenocarcinoma
hsa-miR-382-5p	Adenocarcinoma
hsa-miR-6087	Adenocarcinoma
hsa-miR-493-5p	Adenocarcinoma
hsa-miR-10b-3p	Adenocarcinoma
hsa-miR-6126	Adenocarcinoma
hsa-miR-3665	Adenocarcinoma
hsa-miR-1587	Adenocarcinoma
hsa-miR-4787-5p	Adenocarcinoma
hsa-miR-4328	Adenocarcinoma
hsa-miR-23b-5p	Adenocarcinoma
hsa-miR-1225-5p	Adenocarcinoma
hsa-miR-6075	Adenocarcinoma
hsa-miR-4745-5p	Adenocarcinoma
hsa-miR-376c-3p	Adenocarcinoma
hsa-miR-5195-5p	Adenocarcinoma
hsa-miR-127-3p	Adenocarcinoma
hsa-miR-1227-5p	Adenocarcinoma
hsa-miR-29c-5p	Adenocarcinoma
hsa-miR-4673	Adenocarcinoma
hsa-miR-24-1-5p	Adenocarcinoma
hsa-miR-3648	Adenocarcinoma
hsa-miR-602	Adenocarcinoma
hsa-miR-1237-5p	Adenocarcinoma
hsa-miR-550b-2-5p	Adenocarcinoma
hsa-miR-376a-3p	Adenocarcinoma
hsa-miR-487a-3p	Adenocarcinoma
hsa-miR-451a	Adenocarcinoma
hsa-miR-3610	Adenocarcinoma
hsa-miR-4792	Adenocarcinoma
hsa-miR-338-5p	Adenocarcinoma
hsa-miR-5587-5p	Adenocarcinoma
hsa-miR-3656	Adenocarcinoma
hsa-miR-342-5p	Adenocarcinoma
hsa-miR-4324	Adenocarcinoma
hsa-miR-99b-3p	Adenocarcinoma
hsa-miR-145-5p	Adenocarcinoma
hsa-miR-320b	Adenocarcinoma
hsa-miR-3621	Adenocarcinoma
hsa-miR-409-3p	Adenocarcinoma
hsa-miR-197-5p	Adenocarcinoma
hsa-miR-572	Adenocarcinoma
hsa-miR-758-3p	Adenocarcinoma
hsa-miR-1287-5p	Adenocarcinoma
hsa-miR-4508	Adenocarcinoma
hsa-miR-143-3p	Adenocarcinoma
hsa-miR-4443	Adenocarcinoma
hsa-miR-4314	Adenocarcinoma
hsa-miR-374c-5p	Adenocarcinoma
hsa-miR-484	Adenocarcinoma
hsa-miR-320e	Adenocarcinoma
hsa-miR-4486	Adenocarcinoma
hsa-miR-4257	Adenocarcinoma
hsa-miR-936	Adenocarcinoma
hsa-miR-6724-5p	Adenocarcinoma
hsa-miR-4417	Adenocarcinoma
hsa-miR-4656	Adenocarcinoma
hsa-miR-224-3p	Adenocarcinoma
hsa-miR-5001-5p	Adenocarcinoma
hsa-miR-937-5p	Adenocarcinoma
hsa-miR-218-5p	Adenocarcinoma
hsa-miR-4271	Adenocarcinoma
hsa-miR-101-5p	Adenocarcinoma
hsa-miR-6511b-5p	Adenocarcinoma
hsa-miR-219a-5p	Adenocarcinoma
hsa-miR-3689a-5p	Adenocarcinoma
hsa-miR-639	Adenocarcinoma
hsa-miR-3682-3p	Adenocarcinoma
hsa-miR-5003-3p	Adenocarcinoma
hsa-miR-6088	Adenocarcinoma
hsa-miR-320d	Adenocarcinoma
hsa-miR-4695-5p	Adenocarcinoma
hsa-miR-135a-5p	Adenocarcinoma
hsa-miR-505-3p	Adenocarcinoma
hsa-miR-34a-3p	Adenocarcinoma
hsa-miR-4502	Adenocarcinoma
hsa-miR-4538	Adenocarcinoma
hsa-miR-877-5p	Adenocarcinoma
hsa-miR-125b-2-3p	Adenocarcinoma
hsa-miR-3934-3p	Adenocarcinoma
hsa-miR-99a-5p	Adenocarcinoma
hsa-miR-3137	Adenocarcinoma
hsa-miR-5700	Adenocarcinoma
hsa-miR-125b-1-3p	Adenocarcinoma
hsa-miR-32-5p	Adenocarcinoma
hsa-miR-4499	Adenocarcinoma
hsa-miR-3666	Adenocarcinoma
hsa-miR-664a-3p	Adenocarcinoma
hsa-miR-3940-5p	Adenocarcinoma
hsa-miR-4535	Adenocarcinoma
hsa-miR-3692-5p	Adenocarcinoma
hsa-miR-371b-5p	Adenocarcinoma
hsa-miR-889-3p	Adenocarcinoma
hsa-miR-1268a	Adenocarcinoma
hsa-miR-596	Adenocarcinoma
hsa-miR-632	Adenocarcinoma
hsa-miR-340-3p	Adenocarcinoma
hsa-miR-4463	Adenocarcinoma
hsa-miR-3925-5p	Adenocarcinoma
hsa-miR-4322	Adenocarcinoma
hsa-miR-378a-5p	Adenocarcinoma
hsa-miR-617	Adenocarcinoma
hsa-miR-28-5p	Adenocarcinoma
hsa-miR-378d	Adenocarcinoma
hsa-miR-5701	Adenocarcinoma
hsa-let-7a-3p	Adenocarcinoma
hsa-miR-4706	Adenocarcinoma
hsa-miR-485-5p	Adenocarcinoma
hsa-miR-193a-3p	Adenocarcinoma
hsa-miR-760	Adenocarcinoma
hsa-miR-30a-3p	Adenocarcinoma
hsa-miR-125a-5p	Adenocarcinoma
hsa-miR-132-5p	Adenocarcinoma
hsa-miR-1185-2-3p	Adenocarcinoma
hsa-miR-6074	Adenocarcinoma
hsa-miR-3150a-3p	Adenocarcinoma
hsa-miR-125b-5p	Adenocarcinoma
hsa-miR-513c-5p	Adenocarcinoma
hsa-miR-4788	Adenocarcinoma
hsa-miR-1307-5p	Adenocarcinoma
hsa-miR-20a-3p	Adenocarcinoma
hsa-miR-4478	Adenocarcinoma
hsa-miR-4691-5p	Adenocarcinoma
hsa-miR-214-5p	Adenocarcinoma
hsa-miR-5196-5p	Adenocarcinoma
hsa-miR-30e-3p	Adenocarcinoma
hsa-miR-4651	Adenocarcinoma
hsa-miR-1233-5p	Adenocarcinoma
hsa-miR-140-5p	Adenocarcinoma
hsa-miR-324-5p	Adenocarcinoma
hsa-miR-3678-3p	Adenocarcinoma
hsa-miR-361-3p	Adenocarcinoma
hsa-miR-371a-5p	Adenocarcinoma
hsa-miR-140-3p	Adenocarcinoma
hsa-miR-26a-1-3p	Adenocarcinoma
hsa-miR-186-5p	Adenocarcinoma
hsa-miR-5010-5p	Adenocarcinoma
hsa-miR-6125	Adenocarcinoma
hsa-miR-3679-5p	Adenocarcinoma
hsa-miR-99b-5p	Adenocarcinoma
hsa-miR-1915-3p	Adenocarcinoma
hsa-miR-4721	Adenocarcinoma
hsa-miR-769-3p	Adenocarcinoma
hsa-miR-10b-5p	Adenocarcinoma
hsa-miR-26b-3p	Adenocarcinoma
hsa-miR-3187-5p	Adenocarcinoma
hsa-miR-454-3p	Adenocarcinoma
hsa-miR-4515	Adenocarcinoma
hsa-miR-4690-5p	Adenocarcinoma
hsa-miR-532-3p	Adenocarcinoma
hsa-miR-342-3p	Adenocarcinoma
hsa-miR-3910	Adenocarcinoma
hsa-miR-497-5p	Adenocarcinoma
hsa-miR-718	Adenocarcinoma
hsa-miR-505-5p	Adenocarcinoma
hsa-miR-340-5p	Adenocarcinoma
hsa-miR-1285-3p	Adenocarcinoma
hsa-miR-374b-5p	Adenocarcinoma
hsa-miR-3155b	Adenocarcinoma
hsa-miR-100-5p	Adenocarcinoma
hsa-miR-2276-3p	Adenocarcinoma
hsa-miR-4763-3p	Adenocarcinoma
hsa-miR-744-5p	Adenocarcinoma
hsa-miR-1254	Adenocarcinoma
hsa-miR-150-3p	Adenocarcinoma
hsa-miR-4800-3p	Adenocarcinoma
hsa-miR-4470	Adenocarcinoma
hsa-miR-361-5p	Adenocarcinoma
hsa-miR-6084	Adenocarcinoma
hsa-miR-125a-3p	Adenocarcinoma
hsa-miR-185-5p	Adenocarcinoma
hsa-miR-1471	Adenocarcinoma
hsa-miR-129-2-3p	Adenocarcinoma
hsa-miR-362-3p	Adenocarcinoma
hsa-miR-660-5p	Adenocarcinoma
hsa-miR-22-5p	Adenocarcinoma
hsa-miR-345-5p	Adenocarcinoma
hsa-miR-132-3p	Adenocarcinoma
hsa-miR-3907	Adenocarcinoma
hsa-miR-126-3p	Adenocarcinoma
hsa-miR-4304	Adenocarcinoma
hsa-miR-4294	Adenocarcinoma
hsa-miR-191-5p	Adenocarcinoma
hsa-miR-195-5p	Adenocarcinoma
hsa-miR-1469	Adenocarcinoma
hsa-miR-152-3p	Adenocarcinoma
hsa-miR-577	Adenocarcinoma
hsa-miR-382-3p	Adenocarcinoma
hsa-miR-1208	Adenocarcinoma
hsa-miR-513a-3p	Adenocarcinoma
hsa-miR-374a-5p	Adenocarcinoma
hsa-miR-30c-5p	Adenocarcinoma
hsa-miR-6132	Adenocarcinoma
hsa-miR-664b-3p	Adenocarcinoma
hsa-miR-5093	Adenocarcinoma
hsa-miR-3677-3p	Adenocarcinoma
hsa-miR-513b-5p	Adenocarcinoma
hsa-miR-642b-3p	Adenocarcinoma
hsa-miR-499a-5p	Adenocarcinoma
hsa-miR-3607-3p	Adenocarcinoma
hsa-miR-223-3p	Adenocarcinoma
hsa-miR-769-5p	Adenocarcinoma
hsa-miR-422a	Adenocarcinoma
hsa-miR-4281	Adenocarcinoma
hsa-miR-4445-3p	Adenocarcinoma
hsa-miR-29a-5p	Adenocarcinoma
hsa-miR-1255a	Adenocarcinoma
hsa-miR-7-1-3p	Adenocarcinoma
hsa-miR-221-5p	Adenocarcinoma
hsa-miR-5006-5p	Adenocarcinoma
hsa-miR-4488	Adenocarcinoma
hsa-miR-3194-5p	Adenocarcinoma
hsa-miR-4725-3p	Adenocarcinoma
hsa-miR-4466	Adenocarcinoma
hsa-miR-3163	Adenocarcinoma
hsa-miR-151b	Adenocarcinoma
hsa-miR-4672	Adenocarcinoma
hsa-miR-380-3p	Adenocarcinoma
hsa-miR-101-3p	Adenocarcinoma
hsa-miR-373-5p	Adenocarcinoma
hsa-miR-4465	Adenocarcinoma
hsa-miR-6500-5p	Adenocarcinoma
hsa-miR-876-3p	Adenocarcinoma
hsa-miR-331-3p	Adenocarcinoma
hsa-miR-671-5p	Adenocarcinoma
hsa-miR-502-3p	Adenocarcinoma
hsa-miR-545-3p	Adenocarcinoma
hsa-miR-1236-5p	Adenocarcinoma
hsa-miR-1271-5p	Adenocarcinoma
hsa-miR-29b-1-5p	Adenocarcinoma
hsa-miR-193a-5p	Adenocarcinoma
hsa-miR-4687-3p	Adenocarcinoma
hsa-miR-3132	Adenocarcinoma
hsa-miR-614	Adenocarcinoma
hsa-miR-3187-3p	Adenocarcinoma
hsa-miR-610	Adenocarcinoma
hsa-miR-320a	Adenocarcinoma
hsa-miR-4476	Adenocarcinoma
hsa-miR-150-5p	Adenocarcinoma
hsa-miR-199b-5p	Adenocarcinoma
hsa-miR-3189-5p	Adenocarcinoma
hsa-miR-5090	Adenocarcinoma
hsa-miR-6129	Adenocarcinoma
hsa-miR-4684-3p	Adenocarcinoma
hsa-miR-301a-3p	Adenocarcinoma
hsa-miR-4734	Adenocarcinoma
hsa-miR-502-5p	Adenocarcinoma
hsa-miR-29c-3p	Adenocarcinoma
hsa-miR-3654	Adenocarcinoma
hsa-miR-335-5p	Adenocarcinoma
hsa-miR-30e-5p	Adenocarcinoma
hsa-miR-1268b	Adenocarcinoma
hsa-miR-151a-5p	Adenocarcinoma
hsa-miR-5195-3p	Adenocarcinoma
hsa-miR-4707-5p	Adenocarcinoma
hsa-miR-139-5p	Adenocarcinoma
hsa-miR-142-5p	Adenocarcinoma
hsa-miR-3154	Adenocarcinoma
hsa-miR-6511a-5p	Adenocarcinoma
hsa-miR-181b-3p	Adenocarcinoma
hsa-miR-6507-5p	Adenocarcinoma
hsa-miR-488-3p	Adenocarcinoma
hsa-miR-4801	Adenocarcinoma
hsa-miR-100-3p	Adenocarcinoma
hsa-miR-378h	Adenocarcinoma
hsa-miR-4674	Adenocarcinoma
hsa-miR-374b-3p	Adenocarcinoma
hsa-miR-130a-3p	Adenocarcinoma
hsa-miR-128-3p	Adenocarcinoma
hsa-miR-29b-3p	Adenocarcinoma
hsa-miR-3195	Adenocarcinoma
hsa-miR-4665-5p	Adenocarcinoma
hsa-miR-642a-3p	Adenocarcinoma
hsa-miR-1183	Adenocarcinoma
hsa-miR-22-3p	Adenocarcinoma
hsa-miR-652-3p	Adenocarcinoma
hsa-miR-486-5p	Adenocarcinoma
hsa-miR-5088-5p	Adenocarcinoma
hsa-miR-500a-3p	Adenocarcinoma
hsa-miR-34b-5p	Adenocarcinoma
hsa-miR-532-5p	Adenocarcinoma
hsa-miR-214-3p	Adenocarcinoma
hsa-miR-3622b-5p	Adenocarcinoma
hsa-miR-874-3p	Adenocarcinoma
hsa-miR-888-3p	Adenocarcinoma
hsa-miR-4685-3p	Adenocarcinoma
hsa-miR-4647	Adenocarcinoma
hsa-miR-4282	Adenocarcinoma
hsa-miR-4640-5p	Adenocarcinoma
hsa-miR-4255	Adenocarcinoma
hsa-miR-4688	Adenocarcinoma
hsa-miR-19a-3p	Adenocarcinoma
hsa-miR-4669	Adenocarcinoma
hsa-miR-188-5p	Adenocarcinoma
hsa-miR-4316	Adenocarcinoma
hsa-miR-381-5p	Adenocarcinoma
hsa-miR-323a-5p	Adenocarcinoma
hsa-miR-486-3p	Adenocarcinoma
hsa-miR-4642	Adenocarcinoma
hsa-miR-377-5p	Adenocarcinoma
hsa-miR-423-5p	Adenocarcinoma
hsa-miR-30d-3p	Adenocarcinoma
hsa-miR-3130-5p	Adenocarcinoma
hsa-miR-708-5p	Adenocarcinoma
hsa-miR-362-5p	Adenocarcinoma
hsa-miR-628-5p	Adenocarcinoma
hsa-miR-873-3p	Adenocarcinoma
hsa-miR-23b-3p	Adenocarcinoma
hsa-miR-30a-5p	Adenocarcinoma
hsa-miR-299-3p	Adenocarcinoma
hsa-miR-4738-3p	Adenocarcinoma
hsa-miR-887-3p	Adenocarcinoma
hsa-miR-4270	Adenocarcinoma
hsa-miR-557	Adenocarcinoma
hsa-miR-4256	Adenocarcinoma
hsa-miR-26b-5p	Adenocarcinoma
hsa-miR-1226-5p	Adenocarcinoma
hsa-miR-3122	Adenocarcinoma
hsa-miR-3188	Adenocarcinoma
hsa-miR-425-5p	Adenocarcinoma
hsa-miR-10a-3p	Adenocarcinoma
hsa-miR-663b	Adenocarcinoma
hsa-miR-138-2-3p	Adenocarcinoma
hsa-miR-30d-5p	Adenocarcinoma
hsa-let-7i-3p	Adenocarcinoma
hsa-miR-516a-5p	Adenocarcinoma
hsa-miR-146b-5p	Adenocarcinoma
hsa-miR-378g	Adenocarcinoma
hsa-miR-148b-3p	Adenocarcinoma
hsa-miR-4740-5p	Adenocarcinoma
hsa-miR-4253	Adenocarcinoma
hsa-miR-19b-3p	Adenocarcinoma
hsa-miR-6083	Adenocarcinoma
hsa-miR-3937	Adenocarcinoma
hsa-miR-4268	Adenocarcinoma
hsa-miR-224-5p	Adenocarcinoma
hsa-miR-3663-3p	Adenocarcinoma
hsa-miR-4327	Adenocarcinoma
hsa-miR-4469	Adenocarcinoma
hsa-miR-198	Adenocarcinoma
hsa-miR-4739	Adenocarcinoma
hsa-miR-181c-5p	Adenocarcinoma
hsa-miR-3652	Adenocarcinoma
hsa-miR-4317	Adenocarcinoma
hsa-miR-4519	Adenocarcinoma
hsa-miR-6723-5p	Adenocarcinoma
hsa-miR-30b-5p	Adenocarcinoma
hsa-miR-3653-3p	Adenocarcinoma
hsa-miR-6082	Adenocarcinoma
hsa-miR-592	Adenocarcinoma
hsa-miR-3121-3p	Adenocarcinoma
hsa-miR-4689	Adenocarcinoma
hsa-miR-3065-5p	Adenocarcinoma
hsa-miR-3156-5p	Adenocarcinoma
hsa-miR-122-5p	Adenocarcinoma
hsa-miR-27b-3p	Adenocarcinoma
hsa-miR-17-3p	Adenocarcinoma
hsa-miR-376b-5p	Adenocarcinoma
hsa-miR-3917	Adenocarcinoma
hsa-miR-3617-5p	Adenocarcinoma
hsa-miR-151a-3p	Adenocarcinoma
hsa-miR-1249-3p	Adenocarcinoma
hsa-miR-548am-5p	Adenocarcinoma
hsa-miR-3611	Adenocarcinoma
hsa-miR-421	Adenocarcinoma
hsa-miR-4453	Adenocarcinoma
hsa-miR-3926	Adenocarcinoma
hsa-miR-498	Adenocarcinoma
hsa-miR-616-5p	Adenocarcinoma
hsa-miR-3620-5p	Adenocarcinoma
hsa-miR-29a-3p	Adenocarcinoma
hsa-miR-4776-5p	Adenocarcinoma
hsa-miR-574-3p	Adenocarcinoma
hsa-miR-1470	Adenocarcinoma
hsa-miR-939-5p	Adenocarcinoma
hsa-miR-20b-5p	Adenocarcinoma
hsa-miR-590-5p	Adenocarcinoma
hsa-miR-501-3p	Adenocarcinoma
hsa-miR-4429	Adenocarcinoma
hsa-miR-193b-3p	Adenocarcinoma
hsa-miR-199a-5p	Adenocarcinoma
hsa-miR-3161	Adenocarcinoma
hsa-miR-4526	Adenocarcinoma
hsa-miR-4534	Adenocarcinoma
hsa-miR-3200-5p	Adenocarcinoma
hsa-miR-3147	Adenocarcinoma
hsa-miR-137	Adenocarcinoma
hsa-miR-455-3p	Adenocarcinoma
hsa-miR-1292-5p	Adenocarcinoma
hsa-miR-1299	Adenocarcinoma
hsa-miR-3194-3p	Adenocarcinoma
hsa-miR-3911	Adenocarcinoma
hsa-miR-3177-3p	Adenocarcinoma
hsa-miR-3185	Adenocarcinoma
hsa-miR-1273c	Adenocarcinoma
hsa-miR-3659	Adenocarcinoma
hsa-miR-26a-5p	Adenocarcinoma
hsa-miR-548q	Adenocarcinoma
hsa-miR-624-5p	Adenocarcinoma
hsa-miR-4751	Adenocarcinoma
hsa-miR-4659a-3p	Adenocarcinoma
hsa-miR-5591-3p	Adenocarcinoma
hsa-miR-33a-5p	Adenocarcinoma
hsa-miR-6090	Adenocarcinoma
hsa-miR-4447	Adenocarcinoma
hsa-miR-16-2-3p	Adenocarcinoma
hsa-miR-6722-3p	Adenocarcinoma
hsa-miR-424-5p	Adenocarcinoma
hsa-miR-4654	Adenocarcinoma
hsa-miR-876-5p	Adenocarcinoma
hsa-miR-492	Adenocarcinoma
hsa-miR-34a-5p	Adenocarcinoma
hsa-miR-192-3p	Adenocarcinoma
hsa-miR-5192	Adenocarcinoma
hsa-miR-598-3p	Adenocarcinoma
hsa-miR-2110	Adenocarcinoma
hsa-miR-3938	Adenocarcinoma
hsa-miR-4442	Adenocarcinoma
hsa-miR-520b	Adenocarcinoma
hsa-miR-4741	Adenocarcinoma
hsa-miR-3196	Adenocarcinoma
hsa-miR-504-5p	Adenocarcinoma
hsa-miR-4481	Adenocarcinoma
hsa-miR-550a-3p	Adenocarcinoma
hsa-miR-6715b-3p	Adenocarcinoma
hsa-miR-575	Adenocarcinoma
hsa-miR-92a-3p	Adenocarcinoma
hsa-miR-190a-5p	Adenocarcinoma
hsa-miR-181a-3p	Adenocarcinoma
hsa-miR-107	Adenocarcinoma
hsa-miR-298	Adenocarcinoma
hsa-miR-3180-3p	Adenocarcinoma
hsa-miR-3177-5p	Adenocarcinoma
hsa-miR-134-5p	Adenocarcinoma
hsa-miR-363-3p	Adenocarcinoma
hsa-miR-1258	Adenocarcinoma
hsa-miR-1255b-5p	Adenocarcinoma
hsa-miR-1243	Adenocarcinoma
hsa-miR-142-3p	Adenocarcinoma
hsa-miR-183-3p	Adenocarcinoma
hsa-miR-370-3p	Adenocarcinoma
hsa-miR-23a-3p	Adenocarcinoma
hsa-miR-4532	Adenocarcinoma
hsa-miR-944	Adenocarcinoma
hsa-miR-663a	Adenocarcinoma
hsa-miR-4755-3p	Adenocarcinoma
hsa-miR-16-5p	Adenocarcinoma
hsa-miR-15a-5p	Adenocarcinoma
hsa-miR-6504-3p	Adenocarcinoma
hsa-miR-4492	Adenocarcinoma
hsa-miR-455-5p	Adenocarcinoma
hsa-miR-135a-3p	Adenocarcinoma
hsa-miR-4726-3p	Adenocarcinoma
hsa-miR-6718-5p	Adenocarcinoma
hsa-miR-3141	Adenocarcinoma
hsa-miR-4419b	Adenocarcinoma
hsa-miR-153-3p	Adenocarcinoma
hsa-miR-2392	Adenocarcinoma
hsa-miR-4444	Adenocarcinoma
hsa-miR-4291	Adenocarcinoma
hsa-miR-4498	Adenocarcinoma
hsa-miR-339-5p	Adenocarcinoma
hsa-miR-199a-3p	Adenocarcinoma
hsa-miR-4433a-3p	Adenocarcinoma
hsa-miR-3164	Adenocarcinoma
hsa-miR-20a-5p	Adenocarcinoma
hsa-miR-1207-5p	Adenocarcinoma
hsa-miR-30c-2-3p	Adenocarcinoma
hsa-miR-520e	Adenocarcinoma
hsa-miR-4783-3p	Adenocarcinoma
hsa-miR-24-3p	Adenocarcinoma
hsa-miR-452-5p	Adenocarcinoma
hsa-let-7f-5p	Adenocarcinoma
hsa-miR-103a-3p	Adenocarcinoma
hsa-miR-6081	Adenocarcinoma
hsa-miR-1911-5p	Adenocarcinoma
hsa-miR-3190-3p	Adenocarcinoma
hsa-miR-3622b-3p	Adenocarcinoma
hsa-miR-3680-3p	Adenocarcinoma
hsa-miR-6127	Adenocarcinoma
hsa-miR-3189-3p	Adenocarcinoma
hsa-miR-378c	Adenocarcinoma
hsa-miR-496	Adenocarcinoma
hsa-miR-338-3p	Adenocarcinoma
hsa-miR-17-5p	Adenocarcinoma
hsa-miR-4459	Adenocarcinoma
hsa-miR-4487	Adenocarcinoma
hsa-miR-660-3p	Adenocarcinoma
hsa-miR-1260b	Adenocarcinoma
hsa-miR-629-3p	Adenocarcinoma
hsa-miR-5187-5p	Adenocarcinoma
hsa-miR-3178	Adenocarcinoma
hsa-miR-3181	Adenocarcinoma
hsa-miR-3674	Adenocarcinoma
hsa-miR-523-3p	Adenocarcinoma
hsa-miR-4300	Adenocarcinoma
hsa-miR-18a-5p	Adenocarcinoma
hsa-miR-149-5p	Adenocarcinoma
hsa-miR-4638-3p	Adenocarcinoma
hsa-miR-875-3p	Adenocarcinoma
hsa-miR-4726-5p	Adenocarcinoma
hsa-miR-210-3p	Adenocarcinoma
hsa-miR-516b-5p	Adenocarcinoma
hsa-miR-576-3p	Adenocarcinoma
hsa-miR-5692a	Adenocarcinoma
hsa-miR-601	Adenocarcinoma
hsa-miR-4311	Adenocarcinoma
hsa-miR-1260a	Adenocarcinoma
hsa-miR-623	Adenocarcinoma
hsa-miR-4773	Adenocarcinoma
hsa-miR-4433a-5p	Adenocarcinoma
hsa-miR-302c-5p	Adenocarcinoma
hsa-miR-491-5p	Adenocarcinoma
hsa-miR-892c-3p	Adenocarcinoma
hsa-miR-4758-5p	Adenocarcinoma
hsa-miR-4539	Adenocarcinoma
hsa-miR-149-3p	Adenocarcinoma
hsa-miR-4787-3p	Adenocarcinoma
hsa-miR-4514	Adenocarcinoma
hsa-miR-508-5p	Adenocarcinoma
hsa-miR-4269	Adenocarcinoma
hsa-miR-4306	Adenocarcinoma
hsa-miR-1228-3p	Adenocarcinoma
hsa-miR-4719	Adenocarcinoma
hsa-miR-4441	Adenocarcinoma
hsa-miR-4683	Adenocarcinoma
hsa-miR-9-5p	Adenocarcinoma
hsa-miR-3972	Adenocarcinoma
hsa-miR-4646-5p	Adenocarcinoma
hsa-miR-652-5p	Adenocarcinoma
hsa-miR-33a-3p	Adenocarcinoma
hsa-miR-5190	Adenocarcinoma
hsa-miR-424-3p	Adenocarcinoma
hsa-miR-103a-2-5p	Adenocarcinoma
hsa-miR-506-5p	Adenocarcinoma
hsa-miR-514b-3p	Adenocarcinoma
hsa-miR-4479	Adenocarcinoma
hsa-miR-4273	Adenocarcinoma
hsa-miR-18b-5p	Adenocarcinoma
hsa-miR-324-3p	Adenocarcinoma
hsa-miR-206	Adenocarcinoma
hsa-miR-3158-5p	Adenocarcinoma
hsa-miR-135b-3p	Adenocarcinoma
hsa-miR-4722-5p	Adenocarcinoma
hsa-miR-4529-3p	Adenocarcinoma
hsa-miR-550a-3-5p	Adenocarcinoma
hsa-miR-6721-5p	Adenocarcinoma
hsa-miR-5685	Adenocarcinoma
hsa-miR-5197-3p	Adenocarcinoma
hsa-miR-450a-5p	Adenocarcinoma
hsa-miR-215-5p	Adenocarcinoma
hsa-miR-4482-3p	Adenocarcinoma
hsa-miR-6500-3p	Adenocarcinoma
hsa-miR-4423-3p	Adenocarcinoma
hsa-miR-148a-3p	Adenocarcinoma
hsa-miR-503-3p	Adenocarcinoma
hsa-miR-1229-5p	Adenocarcinoma
hsa-miR-3074-3p	Adenocarcinoma
hsa-miR-4496	Adenocarcinoma
hsa-miR-5189-5p	Adenocarcinoma
hsa-miR-4468	Adenocarcinoma
hsa-miR-194-5p	Adenocarcinoma
hsa-miR-129-5p	Adenocarcinoma
hsa-miR-551b-5p	Adenocarcinoma
hsa-miR-4303	Adenocarcinoma
hsa-miR-5585-3p	Adenocarcinoma
hsa-miR-1247-3p	Adenocarcinoma
hsa-miR-518c-5p	Adenocarcinoma
hsa-miR-15b-5p	Adenocarcinoma
hsa-miR-200a-5p	Adenocarcinoma
hsa-miR-345-3p	Adenocarcinoma
hsa-miR-934	Adenocarcinoma
hsa-miR-95-3p	Adenocarcinoma
hsa-miR-1273e	Adenocarcinoma
hsa-miR-5047	Adenocarcinoma
hsa-miR-4698	Adenocarcinoma
hsa-miR-6515-3p	Adenocarcinoma
hsa-miR-3615	Adenocarcinoma
hsa-miR-192-5p	Adenocarcinoma
hsa-miR-196a-3p	Adenocarcinoma
hsa-miR-1909-3p	Adenocarcinoma
hsa-miR-655-3p	Adenocarcinoma
hsa-miR-5707	Adenocarcinoma
hsa-miR-513a-5p	Adenocarcinoma
hsa-miR-5787	Adenocarcinoma
hsa-miR-194-3p	Adenocarcinoma
hsa-miR-296-5p	Adenocarcinoma
hsa-miR-3146	Adenocarcinoma
hsa-miR-4274	Adenocarcinoma
hsa-miR-4709-3p	Adenocarcinoma
hsa-miR-3622a-5p	Adenocarcinoma
hsa-miR-539-3p	Adenocarcinoma
hsa-miR-1180-3p	Adenocarcinoma
hsa-miR-4750-5p	Adenocarcinoma
hsa-miR-3135a	Adenocarcinoma
hsa-miR-3934-5p	Adenocarcinoma
hsa-miR-3168	Adenocarcinoma
hsa-miR-4513	Adenocarcinoma
hsa-miR-518a-5p	Adenocarcinoma
hsa-miR-3945	Adenocarcinoma
hsa-miR-4707-3p	Adenocarcinoma
hsa-miR-141-5p	Adenocarcinoma
hsa-miR-6510-5p	Adenocarcinoma
hsa-miR-711	Adenocarcinoma
hsa-miR-223-5p	Adenocarcinoma
hsa-miR-4786-3p	Adenocarcinoma
hsa-miR-373-3p	Adenocarcinoma
hsa-miR-4461	Adenocarcinoma
hsa-miR-1290	Adenocarcinoma
hsa-miR-4439	Adenocarcinoma
hsa-miR-26a-2-3p	Adenocarcinoma
hsa-miR-196a-5p	Adenocarcinoma
hsa-miR-605-5p	Adenocarcinoma
hsa-miR-3663-5p	Adenocarcinoma
hsa-miR-583	Adenocarcinoma
hsa-miR-1207-3p	Adenocarcinoma
hsa-miR-517-5p	Adenocarcinoma
hsa-miR-1914-3p	Adenocarcinoma
hsa-miR-6078	Adenocarcinoma
hsa-miR-4757-5p	Adenocarcinoma
hsa-miR-4261	Adenocarcinoma
hsa-miR-582-5p	Adenocarcinoma
hsa-miR-25-3p	Adenocarcinoma
hsa-miR-200a-3p	Adenocarcinoma
hsa-miR-548ap-3p	Adenocarcinoma
hsa-miR-4800-5p	Adenocarcinoma
hsa-miR-5100	Adenocarcinoma
hsa-miR-585-3p	Adenocarcinoma
hsa-miR-1295b-3p	Adenocarcinoma
hsa-miR-593-3p	Adenocarcinoma
hsa-miR-516a-3p	Adenocarcinoma
hsa-miR-3150b-5p	Adenocarcinoma
hsa-miR-548e-3p	Adenocarcinoma
hsa-miR-3131	Adenocarcinoma
hsa-miR-200c-3p	Adenocarcinoma
hsa-miR-6716-5p	Adenocarcinoma
hsa-miR-6715a-3p	Adenocarcinoma
hsa-miR-4675	Adenocarcinoma
hsa-miR-15b-3p	Adenocarcinoma
hsa-miR-431-3p	Adenocarcinoma
hsa-miR-18b-3p	Adenocarcinoma
hsa-miR-3130-3p	Adenocarcinoma
hsa-miR-19b-1-5p	Adenocarcinoma
hsa-miR-5689	Adenocarcinoma
hsa-miR-5007-3p	Adenocarcinoma
hsa-miR-668-3p	Adenocarcinoma
hsa-miR-6501-5p	Adenocarcinoma
hsa-miR-4321	Adenocarcinoma
hsa-miR-4767	Adenocarcinoma
hsa-miR-1266-5p	Adenocarcinoma
hsa-miR-4729	Adenocarcinoma
hsa-miR-4449	Adenocarcinoma
hsa-miR-181d-5p	Adenocarcinoma
hsa-miR-1295a	Adenocarcinoma
hsa-miR-1193	Adenocarcinoma
hsa-miR-16-1-3p	Adenocarcinoma
hsa-miR-4520-2-3p	Adenocarcinoma
hsa-miR-5188	Adenocarcinoma
hsa-miR-658	Adenocarcinoma
hsa-miR-509-5p	Adenocarcinoma
hsa-miR-3170	Adenocarcinoma
hsa-miR-4448	Adenocarcinoma
hsa-miR-1286	Adenocarcinoma
hsa-miR-4419a	Adenocarcinoma
hsa-miR-659-3p	Adenocarcinoma
hsa-miR-3943	Adenocarcinoma
hsa-miR-3529-3p	Adenocarcinoma
hsa-miR-4260	Adenocarcinoma
hsa-miR-10a-5p	Adenocarcinoma
hsa-miR-106b-5p	Adenocarcinoma
hsa-miR-622	Adenocarcinoma
hsa-miR-5699-3p	Adenocarcinoma
hsa-miR-28-3p	Adenocarcinoma
hsa-miR-4655-3p	Adenocarcinoma
hsa-miR-34c-3p	Adenocarcinoma
hsa-miR-4330	Adenocarcinoma
hsa-miR-200b-5p	Adenocarcinoma
hsa-miR-431-5p	Adenocarcinoma
hsa-miR-6722-5p	Adenocarcinoma
hsa-miR-196b-5p	Adenocarcinoma
hsa-miR-520d-3p	Adenocarcinoma
hsa-miR-5009-5p	Adenocarcinoma
hsa-miR-4665-3p	Adenocarcinoma
hsa-miR-5008-3p	Adenocarcinoma
hsa-miR-6071	Adenocarcinoma
hsa-miR-6086	Adenocarcinoma
hsa-miR-940	Adenocarcinoma
hsa-miR-3174	Adenocarcinoma
hsa-miR-3605-5p	Adenocarcinoma
hsa-miR-3944-3p	Adenocarcinoma
hsa-miR-659-5p	Adenocarcinoma
hsa-miR-938	Adenocarcinoma
hsa-miR-3158-3p	Adenocarcinoma
hsa-miR-1307-3p	Adenocarcinoma
hsa-miR-2467-3p	Adenocarcinoma
hsa-miR-6715b-5p	Adenocarcinoma
hsa-miR-1295b-5p	Adenocarcinoma
hsa-miR-4522	Adenocarcinoma
hsa-miR-4678	Adenocarcinoma
hsa-miR-4265	Adenocarcinoma
hsa-miR-624-3p	Adenocarcinoma
hsa-miR-558	Adenocarcinoma
hsa-miR-3186-3p	Adenocarcinoma
hsa-miR-6124	Adenocarcinoma
hsa-miR-633	Adenocarcinoma
hsa-miR-1915-5p	Adenocarcinoma
hsa-miR-4503	Adenocarcinoma
hsa-miR-494-3p	Adenocarcinoma
hsa-miR-499b-5p	Adenocarcinoma
hsa-miR-3153	Adenocarcinoma
hsa-miR-645	Adenocarcinoma
hsa-miR-4263	Adenocarcinoma
hsa-miR-4766-5p	Adenocarcinoma
hsa-miR-122-3p	Adenocarcinoma
hsa-miR-4731-3p	Adenocarcinoma
hsa-miR-4740-3p	Adenocarcinoma
hsa-miR-5703	Adenocarcinoma
hsa-miR-187-5p	Adenocarcinoma
hsa-miR-212-3p	Adenocarcinoma
hsa-miR-630	Adenocarcinoma
hsa-miR-1275	Adenocarcinoma
hsa-miR-6069	Adenocarcinoma
hsa-miR-330-5p	Adenocarcinoma
hsa-miR-548ar-5p	Adenocarcinoma
hsa-miR-1537-3p	Adenocarcinoma
hsa-miR-1289	Adenocarcinoma
hsa-miR-4732-5p	Adenocarcinoma
hsa-miR-4292	Adenocarcinoma
hsa-miR-4793-3p	Adenocarcinoma
hsa-miR-520c-3p	Adenocarcinoma
hsa-miR-4704-5p	Adenocarcinoma
hsa-miR-1323	Adenocarcinoma
hsa-miR-4694-3p	Adenocarcinoma
hsa-miR-4682	Adenocarcinoma
hsa-miR-202-5p	Adenocarcinoma
hsa-miR-744-3p	Adenocarcinoma
hsa-miR-221-3p	Adenocarcinoma
hsa-miR-3117-5p	Adenocarcinoma
hsa-miR-363-5p	Adenocarcinoma
hsa-miR-2115-5p	Adenocarcinoma
hsa-miR-3138	Adenocarcinoma
hsa-miR-4483	Adenocarcinoma
hsa-miR-5580-3p	Adenocarcinoma
hsa-miR-4436b-3p	Adenocarcinoma
hsa-miR-1827	Adenocarcinoma
hsa-miR-548j-5p	Adenocarcinoma
hsa-miR-188-3p	Adenocarcinoma
hsa-miR-548a-5p	Adenocarcinoma
hsa-miR-4533	Adenocarcinoma
hsa-miR-3922-5p	Adenocarcinoma
hsa-miR-4457	Adenocarcinoma
hsa-miR-4746-5p	Adenocarcinoma
hsa-miR-196b-3p	Adenocarcinoma
hsa-miR-509-3-5p	Adenocarcinoma
hsa-miR-4762-3p	Adenocarcinoma
hsa-miR-3944-5p	Adenocarcinoma
hsa-miR-4744	Adenocarcinoma
hsa-miR-1184	Adenocarcinoma
hsa-miR-4267	Adenocarcinoma
hsa-miR-1273g-5p	Adenocarcinoma
hsa-miR-376c-5p	Adenocarcinoma
hsa-miR-3614-5p	Adenocarcinoma
hsa-miR-548ak	Adenocarcinoma
hsa-miR-1225-3p	Adenocarcinoma
hsa-miR-3124-5p	Adenocarcinoma
hsa-miR-6133	Adenocarcinoma
hsa-miR-4302	Adenocarcinoma
hsa-miR-3134	Adenocarcinoma
hsa-miR-296-3p	Adenocarcinoma
hsa-miR-885-3p	Adenocarcinoma
hsa-miR-4660	Adenocarcinoma
hsa-miR-4484	Adenocarcinoma
hsa-miR-4685-5p	Adenocarcinoma
hsa-miR-449b-5p	Adenocarcinoma
hsa-miR-1234-3p	Adenocarcinoma
hsa-miR-3202	Adenocarcinoma
hsa-miR-15a-3p	Adenocarcinoma
hsa-miR-4450	Adenocarcinoma
hsa-miR-513c-3p	Adenocarcinoma
hsa-miR-6503-3p	Adenocarcinoma
hsa-miR-518f-3p	Adenocarcinoma
hsa-miR-181b-5p	Adenocarcinoma
hsa-miR-1272	Adenocarcinoma
hsa-miR-4284	Adenocarcinoma
hsa-miR-124-3p	Adenocarcinoma
hsa-miR-1237-3p	Adenocarcinoma
hsa-miR-1972	Adenocarcinoma
hsa-miR-9-3p	Adenocarcinoma
hsa-miR-4717-3p	Adenocarcinoma
hsa-miR-4664-3p	Adenocarcinoma
hsa-miR-2355-5p	Adenocarcinoma
hsa-miR-1278	Adenocarcinoma
hsa-miR-5692b	Adenocarcinoma
hsa-miR-676-3p	Adenocarcinoma
hsa-miR-4697-5p	Adenocarcinoma
hsa-miR-654-5p	Adenocarcinoma
hsa-miR-5697	Adenocarcinoma
hsa-miR-4789-3p	Adenocarcinoma
hsa-miR-5000-5p	Adenocarcinoma
hsa-miR-4748	Adenocarcinoma
hsa-miR-770-5p	Adenocarcinoma
hsa-miR-197-3p	Adenocarcinoma
hsa-miR-200b-3p	Adenocarcinoma
hsa-miR-302b-5p	Adenocarcinoma
hsa-miR-1246	Adenocarcinoma
hsa-miR-518b	Adenocarcinoma
hsa-miR-146a-5p	Adenocarcinoma
hsa-miR-518e-5p	Adenocarcinoma
hsa-miR-5585-5p	Adenocarcinoma
hsa-miR-4655-5p	Adenocarcinoma
hsa-miR-301b-3p	Adenocarcinoma
hsa-miR-548av-3p	Adenocarcinoma
hsa-miR-93-5p	Adenocarcinoma
hsa-miR-365a-5p	Adenocarcinoma
hsa-miR-3191-3p	Adenocarcinoma
hsa-miR-662	Adenocarcinoma
hsa-miR-5694	Adenocarcinoma
hsa-miR-512-3p	Adenocarcinoma
hsa-miR-4287	Adenocarcinoma
hsa-miR-1261	Adenocarcinoma
hsa-miR-497-3p	Adenocarcinoma
hsa-miR-4635	Adenocarcinoma
hsa-miR-3651	Adenocarcinoma
hsa-miR-412-3p	Adenocarcinoma
hsa-miR-4494	Adenocarcinoma
hsa-miR-637	Adenocarcinoma
hsa-miR-1204	Adenocarcinoma
hsa-miR-3176	Adenocarcinoma
hsa-miR-6501-3p	Adenocarcinoma
hsa-miR-184	Adenocarcinoma
hsa-miR-548aa	Adenocarcinoma
hsa-miR-3180-5p	Adenocarcinoma
hsa-miR-485-3p	Adenocarcinoma
hsa-miR-4645-5p	Adenocarcinoma
hsa-miR-423-3p	Adenocarcinoma
hsa-miR-378b	Adenocarcinoma
hsa-miR-5571-3p	Adenocarcinoma
hsa-miR-1914-5p	Adenocarcinoma
hsa-miR-328-3p	Adenocarcinoma
hsa-miR-371a-3p	Adenocarcinoma
hsa-miR-642b-5p	Adenocarcinoma
hsa-miR-4299	Adenocarcinoma
hsa-miR-1276	Adenocarcinoma
hsa-miR-187-3p	Adenocarcinoma
hsa-miR-515-5p	Adenocarcinoma
hsa-miR-411-3p	Adenocarcinoma
hsa-miR-4714-5p	Adenocarcinoma
hsa-miR-200c-5p	Adenocarcinoma
hsa-miR-4661-5p	Adenocarcinoma
hsa-miR-1250-5p	Adenocarcinoma
hsa-miR-3155a	Adenocarcinoma
hsa-miR-4649-5p	Adenocarcinoma
hsa-miR-155-5p	Adenocarcinoma
hsa-miR-4489	Adenocarcinoma
hsa-miR-4700-5p	Adenocarcinoma
hsa-miR-1306-5p	Adenocarcinoma
hsa-miR-1292-3p	Adenocarcinoma
hsa-miR-4790-3p	Adenocarcinoma
hsa-miR-33b-5p	Adenocarcinoma
hsa-miR-648	Adenocarcinoma
hsa-miR-3679-3p	Adenocarcinoma
hsa-miR-5696	Adenocarcinoma
hsa-miR-4644	Adenocarcinoma
hsa-miR-92a-2-5p	Adenocarcinoma
hsa-miR-3613-3p	Adenocarcinoma
hsa-miR-3117-3p	Adenocarcinoma
hsa-miR-181a-2-3p	Adenocarcinoma
hsa-miR-1182	Adenocarcinoma
hsa-miR-548am-3p	Adenocarcinoma
hsa-miR-1228-5p	Adenocarcinoma
hsa-miR-1229-3p	Adenocarcinoma
hsa-miR-2116-5p	Adenocarcinoma
hsa-miR-323b-5p	Adenocarcinoma
hsa-miR-2053	Adenocarcinoma
hsa-miR-3198	Adenocarcinoma
hsa-miR-1297	Adenocarcinoma
hsa-miR-5006-3p	Adenocarcinoma
hsa-miR-3140-3p	Adenocarcinoma
hsa-miR-4710	Adenocarcinoma
hsa-miR-193b-5p	Adenocarcinoma
hsa-miR-873-5p	Adenocarcinoma
hsa-miR-3923	Adenocarcinoma
hsa-miR-650	Adenocarcinoma
hsa-miR-518a-3p	Adenocarcinoma
hsa-miR-4693-3p	Adenocarcinoma
hsa-miR-376a-2-5p	Adenocarcinoma
hsa-miR-3126-5p	Adenocarcinoma
hsa-miR-4298	Adenocarcinoma
hsa-miR-4716-5p	Adenocarcinoma
hsa-miR-3675-3p	Adenocarcinoma
hsa-miR-182-5p	Adenocarcinoma
hsa-miR-183-5p	Adenocarcinoma
hsa-miR-205-5p	Adenocarcinoma
hsa-miR-483-3p	Adenocarcinoma
hsa-miR-483-5p	Adenocarcinoma
hsa-miR-1205	Adenocarcinoma
hsa-miR-1236-3p	Adenocarcinoma
hsa-miR-1244	Adenocarcinoma
hsa-miR-135b-5p	Adenocarcinoma
hsa-miR-138-5p	Adenocarcinoma
hsa-miR-141-3p	Adenocarcinoma
hsa-miR-203a-3p	Adenocarcinoma
hsa-miR-216b-3p	Adenocarcinoma
hsa-miR-297	Adenocarcinoma
hsa-miR-31-5p	Adenocarcinoma
hsa-miR-429	Adenocarcinoma
hsa-miR-501-5p	Adenocarcinoma
hsa-miR-511-5p	Adenocarcinoma
hsa-miR-519d-3p	Adenocarcinoma
hsa-miR-767-3p	Adenocarcinoma
hsa-miR-96-5p	Adenocarcinoma
hsa-miR-199b-3p	Adenocarcinoma
hsa-miR-202-3p	Adenocarcinoma
hsa-miR-375	Adenocarcinoma
hsa-miR-196a-1-3p	Adenocarcinoma
hsa-miR-372-3p	Adenocarcinoma
hsa-miR-135a-2-3p	Adenocarcinoma
hsa-miR-216a-3p	Adenocarcinoma
hsa-miR-216a-5p	Adenocarcinoma
hsa-miR-216b-5p	Adenocarcinoma
hsa-miR-217	Adenocarcinoma
hsa-miR-23a-5p	Adenocarcinoma
hsa-miR-448	Adenocarcinoma
hsa-miR-506-3p	Adenocarcinoma
hsa-miR-541-3p	Adenocarcinoma
hsa-miR-615-5p	Adenocarcinoma
hsa-miR-661	Adenocarcinoma
hsa-miR-675-5p	Adenocarcinoma
hsa-miR-7-5p	Adenocarcinoma
hsa-miR-130b-3p	Adenocarcinoma
hsa-miR-222-3p	Adenocarcinoma
hsa-miR-628-3p	Adenocarcinoma
hsa-miR-302b-3p	Adenocarcinoma
hsa-miR-449a	Adenocarcinoma
hsa-miR-106a-5p	Adenocarcinoma
hsa-miR-433-3p	Adenocarcinoma
hsa-miR-5095	Adenocarcinoma
hsa-miR-92a-1-5p	Adenocarcinoma
hsa-miR-383-5p	Adenocarcinoma
hsa-miR-92b-3p	Adenocarcinoma
hsa-miR-548c-3p	Adenocarcinoma
hsa-miR-548i	Adenocarcinoma
hsa-miR-34b-3p	Adenocarcinoma
hsa-miR-34c-5p	Adenocarcinoma
hsa-miR-346	Adenocarcinoma
hsa-miR-18a-3p	Adrenal Gland Neoplasms
hsa-miR-1225-5p	Adrenal Gland Neoplasms
hsa-miR-1207-5p	Adrenal Gland Neoplasms
hsa-miR-7-5p	Adrenal Gland Neoplasms
hsa-let-7i-5p	Adrenal Gland Neoplasms
hsa-miR-30d-5p	Adrenal Gland Neoplasms
hsa-let-7f-5p	Adrenal Gland Neoplasms
hsa-miR-30a-5p	Adrenal Gland Neoplasms
hsa-miR-202-3p	Adrenal Gland Neoplasms
hsa-miR-125a-3p	Adrenal Gland Neoplasms
hsa-miR-1268a	Adrenal Gland Neoplasms
hsa-miR-361-5p	Adrenal Gland Neoplasms
hsa-miR-136-5p	Adrenal Gland Neoplasms
hsa-let-7a-5p	Adrenal Gland Neoplasms
hsa-miR-663a	Adrenal Gland Neoplasms
hsa-miR-877-3p	Adrenal Gland Neoplasms
hsa-miR-1228-3p	Adrenal Gland Neoplasms
hsa-miR-324-3p	Adrenal Gland Neoplasms
hsa-miR-127-3p	Adrenal Gland Neoplasms
hsa-miR-140-5p	Adrenal Gland Neoplasms
hsa-miR-1237-3p	Adrenal Gland Neoplasms
hsa-miR-30e-5p	Adrenal Gland Neoplasms
hsa-let-7d-5p	Adrenal Gland Neoplasms
hsa-let-7g-5p	Adrenal Gland Neoplasms
hsa-miR-1238-3p	Adrenal Gland Neoplasms
hsa-miR-125a-5p	Adrenal Gland Neoplasms
hsa-miR-634	Adrenal Gland Neoplasms
hsa-let-7e-5p	Adrenal Gland Neoplasms
hsa-miR-766-3p	Adrenal Gland Neoplasms
hsa-miR-874-3p	Adrenal Gland Neoplasms
hsa-miR-557	Adrenal Gland Neoplasms
hsa-miR-29a-3p	Adrenal Gland Neoplasms
hsa-miR-21-5p	Adrenal Gland Neoplasms
hsa-miR-1225-3p	Adrenal Gland Neoplasms
hsa-miR-29b-3p	Adrenal Gland Neoplasms
hsa-miR-30a-3p	Adrenal Gland Neoplasms
hsa-miR-24-1-5p	Adrenal Gland Neoplasms
hsa-miR-186-5p	Adrenal Gland Neoplasms
hsa-miR-106b-5p	Adrenal Gland Neoplasms
hsa-miR-20b-5p	Adrenal Gland Neoplasms
hsa-miR-210-3p	Adrenal Gland Neoplasms
hsa-miR-423-5p	Adrenal Gland Neoplasms
hsa-miR-769-5p	Adrenal Gland Neoplasms
hsa-miR-30e-3p	Adrenal Gland Neoplasms
hsa-miR-362-5p	Adrenal Gland Neoplasms
hsa-miR-500a-3p	Adrenal Gland Neoplasms
hsa-miR-128-3p	Adrenal Gland Neoplasms
hsa-miR-1234-3p	Adrenal Gland Neoplasms
hsa-miR-139-3p	Adrenal Gland Neoplasms
hsa-miR-146b-5p	Adrenal Gland Neoplasms
hsa-miR-296-5p	Adrenal Gland Neoplasms
hsa-miR-652-3p	Adrenal Gland Neoplasms
hsa-miR-514a-3p	Adrenal Gland Neoplasms
hsa-miR-483-5p	Adrenal Gland Neoplasms
hsa-miR-33a-5p	Adrenal Gland Neoplasms
hsa-miR-485-5p	Adrenal Gland Neoplasms
hsa-miR-485-3p	Adrenal Gland Neoplasms
hsa-miR-487b-3p	Adrenal Gland Neoplasms
hsa-miR-654-5p	Adrenal Gland Neoplasms
hsa-miR-532-5p	Adrenal Gland Neoplasms
hsa-miR-377-5p	Adrenal Gland Neoplasms
hsa-miR-374b-5p	Adrenal Gland Neoplasms
hsa-miR-143-3p	Adrenal Gland Neoplasms
hsa-miR-151a-3p	Adrenal Gland Neoplasms
hsa-miR-432-5p	Adrenal Gland Neoplasms
hsa-miR-320d	Adrenal Gland Neoplasms
hsa-miR-320c	Adrenal Gland Neoplasms
hsa-miR-22-3p	Adrenal Gland Neoplasms
hsa-miR-103a-3p	Adrenal Gland Neoplasms
hsa-miR-486-5p	Adrenal Gland Neoplasms
hsa-miR-376c-3p	Adrenal Gland Neoplasms
hsa-miR-16-5p	Adrenal Gland Neoplasms
hsa-miR-374a-5p	Adrenal Gland Neoplasms
hsa-miR-424-5p	Adrenal Gland Neoplasms
hsa-miR-369-5p	Adrenal Gland Neoplasms
hsa-miR-361-3p	Adrenal Gland Neoplasms
hsa-miR-107	Adrenal Gland Neoplasms
hsa-miR-27a-3p	Adrenal Gland Neoplasms
hsa-miR-199a-5p	Adrenal Gland Neoplasms
hsa-miR-513c-5p	Adrenal Gland Neoplasms
hsa-miR-483-3p	Adrenal Gland Neoplasms
hsa-miR-506-3p	Adrenal Gland Neoplasms
hsa-miR-513a-5p	Adrenal Gland Neoplasms
hsa-miR-513b-5p	Adrenal Gland Neoplasms
hsa-miR-497-5p	Adrenal Gland Neoplasms
hsa-miR-29c-5p	Adrenal Gland Neoplasms
hsa-miR-101-3p	Adrenal Gland Neoplasms
hsa-miR-214-3p	Adrenal Gland Neoplasms
hsa-miR-410-3p	Adrenal Gland Neoplasms
hsa-miR-320b	Adrenal Gland Neoplasms
hsa-miR-15b-5p	Adrenal Gland Neoplasms
hsa-miR-494-3p	Adrenal Gland Neoplasms
hsa-miR-503-5p	Adrenal Gland Neoplasms
hsa-miR-99a-5p	Adrenal Gland Neoplasms
hsa-miR-195-5p	Adrenal Gland Neoplasms
hsa-miR-199a-3p	Adrenal Gland Neoplasms
hsa-miR-1249-3p	Adrenal Gland Neoplasms
hsa-miR-19a-3p	Adrenal Gland Neoplasms
hsa-miR-218-5p	Adrenal Gland Neoplasms
hsa-miR-150-5p	Adrenal Gland Neoplasms
hsa-miR-572	Adrenal Gland Neoplasms
hsa-miR-154-5p	Adrenal Gland Neoplasms
hsa-miR-331-3p	Adrenal Gland Neoplasms
hsa-miR-10b-5p	Adrenal Gland Neoplasms
hsa-miR-221-3p	Adrenal Gland Neoplasms
hsa-miR-301a-3p	Adrenal Gland Neoplasms
hsa-miR-382-5p	Adrenal Gland Neoplasms
hsa-miR-7114-5p	Adrenal Gland Neoplasms
hsa-miR-5588-5p	Adrenal Gland Neoplasms
hsa-miR-6796-5p	Adrenal Gland Neoplasms
hsa-miR-1275	Adrenal Gland Neoplasms
hsa-miR-4646-3p	Adrenal Gland Neoplasms
hsa-miR-7641	Adrenal Gland Neoplasms
hsa-miR-3911	Adrenal Gland Neoplasms
hsa-miR-4741	Adrenal Gland Neoplasms
hsa-miR-3135a	Adrenal Gland Neoplasms
hsa-miR-4510	Adrenal Gland Neoplasms
hsa-miR-4494	Adrenal Gland Neoplasms
hsa-miR-4722-3p	Adrenal Gland Neoplasms
hsa-miR-6888-3p	Adrenal Gland Neoplasms
hsa-miR-6727-3p	Adrenal Gland Neoplasms
hsa-miR-6720-3p	Adrenal Gland Neoplasms
hsa-miR-7974	Adrenal Gland Neoplasms
hsa-miR-6876-5p	Adrenal Gland Neoplasms
hsa-miR-3152-5p	Adrenal Gland Neoplasms
hsa-miR-548e-5p	Adrenal Gland Neoplasms
hsa-miR-4793-3p	Adrenal Gland Neoplasms
hsa-miR-4748	Adrenal Gland Neoplasms
hsa-miR-4687-3p	Adrenal Gland Neoplasms
hsa-miR-1298-3p	Adrenal Gland Neoplasms
hsa-miR-3654	Adrenal Gland Neoplasms
hsa-miR-1246	Adrenal Gland Neoplasms
hsa-miR-548au-3p	Adrenal Gland Neoplasms
hsa-miR-1298-5p	Adrenal Gland Neoplasms
hsa-miR-6832-5p	Adrenal Gland Neoplasms
hsa-miR-4714-5p	Adrenal Gland Neoplasms
hsa-miR-6794-3p	Adrenal Gland Neoplasms
hsa-miR-892c-3p	Adrenal Gland Neoplasms
hsa-miR-6877-5p	Adrenal Gland Neoplasms
hsa-miR-4730	Adrenal Gland Neoplasms
hsa-miR-6851-3p	Adrenal Gland Neoplasms
hsa-miR-5584-5p	Adrenal Gland Neoplasms
hsa-miR-6817-5p	Adrenal Gland Neoplasms
hsa-miR-4662a-5p	Adrenal Gland Neoplasms
hsa-miR-6758-3p	Adrenal Gland Neoplasms
hsa-miR-1285-3p	Adrenal Gland Neoplasms
hsa-miR-6818-5p	Adrenal Gland Neoplasms
hsa-miR-6740-3p	Adrenal Gland Neoplasms
hsa-miR-4433b-5p	Adrenal Gland Neoplasms
hsa-miR-6736-5p	Adrenal Gland Neoplasms
hsa-miR-4676-5p	Adrenal Gland Neoplasms
hsa-miR-4674	Adrenal Gland Neoplasms
hsa-miR-1910-5p	Adrenal Gland Neoplasms
hsa-miR-6730-5p	Adrenal Gland Neoplasms
hsa-miR-4791	Adrenal Gland Neoplasms
hsa-miR-6505-3p	Adrenal Gland Neoplasms
hsa-miR-6763-3p	Adrenal Gland Neoplasms
hsa-miR-4999-3p	Adrenal Gland Neoplasms
hsa-miR-3163	Adrenal Gland Neoplasms
hsa-miR-1908-3p	Adrenal Gland Neoplasms
hsa-miR-7109-5p	Adrenal Gland Neoplasms
hsa-miR-4797-3p	Adrenal Gland Neoplasms
hsa-miR-6791-5p	Adrenal Gland Neoplasms
hsa-miR-1290	Adrenal Gland Neoplasms
hsa-miR-4523	Adrenal Gland Neoplasms
hsa-miR-4489	Adrenal Gland Neoplasms
hsa-miR-6854-5p	Adrenal Gland Neoplasms
hsa-miR-511-5p	Adrenal Gland Neoplasms
hsa-miR-4517	Adrenal Gland Neoplasms
hsa-miR-7844-5p	Adrenal Gland Neoplasms
hsa-miR-5091	Adrenal Gland Neoplasms
hsa-miR-6805-5p	Adrenal Gland Neoplasms
hsa-miR-4784	Adrenal Gland Neoplasms
hsa-miR-1294	Adrenal Gland Neoplasms
hsa-miR-3194-5p	Adrenal Gland Neoplasms
hsa-miR-3661	Adrenal Gland Neoplasms
hsa-miR-5693	Adrenal Gland Neoplasms
hsa-miR-3611	Adrenal Gland Neoplasms
hsa-miR-4762-3p	Adrenal Gland Neoplasms
hsa-miR-7976	Adrenal Gland Neoplasms
hsa-miR-330-3p	Adrenal Gland Neoplasms
hsa-miR-138-2-3p	Adrenal Gland Neoplasms
hsa-miR-556-5p	Adrenal Gland Neoplasms
hsa-miR-3125	Adrenal Gland Neoplasms
hsa-miR-106b-3p	Adrenal Gland Neoplasms
hsa-miR-6875-3p	Adrenal Gland Neoplasms
hsa-miR-7850-5p	Adrenal Gland Neoplasms
hsa-miR-1251-3p	Adrenal Gland Neoplasms
hsa-miR-196b-5p	Adrenal Gland Neoplasms
hsa-miR-4644	Adrenal Gland Neoplasms
hsa-miR-885-3p	Adrenal Gland Neoplasms
hsa-miR-3198	Adrenal Gland Neoplasms
hsa-miR-6732-5p	Adrenal Gland Neoplasms
hsa-miR-548d-3p	Adrenal Gland Neoplasms
hsa-miR-2682-3p	Adrenal Gland Neoplasms
hsa-miR-196a-5p	Adrenal Gland Neoplasms
hsa-miR-573	Adrenal Gland Neoplasms
hsa-miR-4423-3p	Adrenal Gland Neoplasms
hsa-miR-5580-5p	Adrenal Gland Neoplasms
hsa-miR-6763-5p	Adrenal Gland Neoplasms
hsa-miR-15b-3p	Adrenal Gland Neoplasms
hsa-miR-511-3p	Adrenal Gland Neoplasms
hsa-miR-4695-3p	Adrenal Gland Neoplasms
hsa-miR-4707-3p	Adrenal Gland Neoplasms
hsa-miR-3137	Adrenal Gland Neoplasms
hsa-miR-4744	Adrenal Gland Neoplasms
hsa-miR-3675-5p	Adrenal Gland Neoplasms
hsa-miR-6856-5p	Adrenal Gland Neoplasms
hsa-miR-1258	Adrenal Gland Neoplasms
hsa-miR-130b-3p	Adrenal Gland Neoplasms
hsa-miR-6894-5p	Adrenal Gland Neoplasms
hsa-miR-7152-5p	Adrenal Gland Neoplasms
hsa-miR-4435	Adrenal Gland Neoplasms
hsa-miR-20b-3p	Adrenal Gland Neoplasms
hsa-miR-6757-5p	Adrenal Gland Neoplasms
hsa-miR-215-3p	Adrenal Gland Neoplasms
hsa-miR-4484	Adrenal Gland Neoplasms
hsa-miR-3187-3p	Adrenal Gland Neoplasms
hsa-miR-6884-5p	Adrenal Gland Neoplasms
hsa-miR-653-3p	Adrenal Gland Neoplasms
hsa-miR-548o-3p	Adrenal Gland Neoplasms
hsa-miR-6880-3p	Adrenal Gland Neoplasms
hsa-miR-6807-3p	Adrenal Gland Neoplasms
hsa-miR-3157-3p	Adrenal Gland Neoplasms
hsa-miR-643	Adrenal Gland Neoplasms
hsa-miR-5699-3p	Adrenal Gland Neoplasms
hsa-miR-6788-3p	Adrenal Gland Neoplasms
hsa-miR-431-3p	Adrenal Gland Neoplasms
hsa-miR-18b-5p	Adrenal Gland Neoplasms
hsa-miR-7114-3p	Adrenal Gland Neoplasms
hsa-miR-431-5p	Adrenal Gland Neoplasms
hsa-miR-651-5p	Adrenal Gland Neoplasms
hsa-miR-1179	Adrenal Gland Neoplasms
hsa-miR-372-3p	Adrenal Gland Neoplasms
hsa-miR-548aw	Adrenal Gland Neoplasms
hsa-miR-409-5p	Adrenal Gland Neoplasms
hsa-miR-876-5p	Adrenal Gland Neoplasms
hsa-miR-329-3p	Adrenal Gland Neoplasms
hsa-miR-1538	Adrenal Gland Neoplasms
hsa-miR-376a-3p	Adrenal Gland Neoplasms
hsa-miR-409-3p	Adrenal Gland Neoplasms
hsa-miR-212-5p	Adrenal Gland Neoplasms
hsa-miR-3191-5p	Adrenal Gland Neoplasms
hsa-miR-323b-3p	Adrenal Gland Neoplasms
hsa-miR-370-3p	Adrenal Gland Neoplasms
hsa-miR-665	Adrenal Gland Neoplasms
hsa-miR-337-3p	Adrenal Gland Neoplasms
hsa-miR-541-3p	Adrenal Gland Neoplasms
hsa-miR-323a-3p	Adrenal Gland Neoplasms
hsa-miR-487a-3p	Adrenal Gland Neoplasms
hsa-miR-539-5p	Adrenal Gland Neoplasms
hsa-miR-376b-3p	Adrenal Gland Neoplasms
hsa-miR-2276-5p	Adrenal Gland Neoplasms
hsa-miR-154-3p	Adrenal Gland Neoplasms
hsa-miR-654-3p	Adrenal Gland Neoplasms
hsa-miR-376a-5p	Adrenal Gland Neoplasms
hsa-miR-1295b-5p	Adrenal Gland Neoplasms
hsa-miR-874-5p	Adrenal Gland Neoplasms
hsa-miR-873-3p	Adrenal Gland Neoplasms
hsa-miR-6837-5p	Adrenal Gland Neoplasms
hsa-miR-664a-5p	Adrenal Gland Neoplasms
hsa-miR-411-3p	Adrenal Gland Neoplasms
hsa-miR-219b-5p	Adrenal Gland Neoplasms
hsa-miR-758-3p	Adrenal Gland Neoplasms
hsa-miR-758-5p	Adrenal Gland Neoplasms
hsa-miR-433-3p	Adrenal Gland Neoplasms
hsa-miR-487a-5p	Adrenal Gland Neoplasms
hsa-miR-127-5p	Adrenal Gland Neoplasms
hsa-miR-655-3p	Adrenal Gland Neoplasms
hsa-miR-379-5p	Adrenal Gland Neoplasms
hsa-miR-539-3p	Adrenal Gland Neoplasms
hsa-miR-7854-3p	Adrenal Gland Neoplasms
hsa-miR-381-3p	Adrenal Gland Neoplasms
hsa-miR-1250-5p	Adrenal Gland Neoplasms
hsa-miR-381-5p	Adrenal Gland Neoplasms
hsa-miR-543	Adrenal Gland Neoplasms
hsa-miR-4703-3p	Adrenal Gland Neoplasms
hsa-miR-450a-2-3p	Adrenal Gland Neoplasms
hsa-miR-656-3p	Adrenal Gland Neoplasms
hsa-miR-134-5p	Adrenal Gland Neoplasms
hsa-miR-134-3p	Adrenal Gland Neoplasms
hsa-miR-892b	Adrenal Gland Neoplasms
hsa-miR-6894-3p	Adrenal Gland Neoplasms
hsa-miR-889-3p	Adrenal Gland Neoplasms
hsa-miR-496	Adrenal Gland Neoplasms
hsa-miR-376c-5p	Adrenal Gland Neoplasms
hsa-miR-33b-3p	Adrenal Gland Neoplasms
hsa-miR-3151-5p	Adrenal Gland Neoplasms
hsa-miR-4700-5p	Adrenal Gland Neoplasms
hsa-miR-369-3p	Adrenal Gland Neoplasms
hsa-miR-299-5p	Adrenal Gland Neoplasms
hsa-miR-411-5p	Adrenal Gland Neoplasms
hsa-miR-1273h-3p	Adrenal Gland Neoplasms
hsa-miR-382-3p	Adrenal Gland Neoplasms
hsa-miR-380-3p	Adrenal Gland Neoplasms
hsa-miR-30d-3p	Adrenal Gland Neoplasms
hsa-miR-370-5p	Adrenal Gland Neoplasms
hsa-miR-412-5p	Adrenal Gland Neoplasms
hsa-miR-3917	Adrenal Gland Neoplasms
hsa-miR-20a-5p	Adrenal Gland Neoplasms
hsa-miR-4643	Adrenal Gland Neoplasms
hsa-miR-5187-5p	Adrenal Gland Neoplasms
hsa-miR-376b-5p	Adrenal Gland Neoplasms
hsa-miR-4740-5p	Adrenal Gland Neoplasms
hsa-miR-3126-3p	Adrenal Gland Neoplasms
hsa-miR-3190-5p	Adrenal Gland Neoplasms
hsa-miR-4796-5p	Adrenal Gland Neoplasms
hsa-miR-380-5p	Adrenal Gland Neoplasms
hsa-miR-190b	Adrenal Gland Neoplasms
hsa-miR-493-3p	Adrenal Gland Neoplasms
hsa-miR-544a	Adrenal Gland Neoplasms
hsa-miR-493-5p	Adrenal Gland Neoplasms
hsa-miR-328-5p	Adrenal Gland Neoplasms
hsa-miR-182-3p	Adrenal Gland Neoplasms
hsa-miR-299-3p	Adrenal Gland Neoplasms
hsa-miR-548e-3p	Adrenal Gland Neoplasms
hsa-miR-377-3p	Adrenal Gland Neoplasms
hsa-miR-4675	Adrenal Gland Neoplasms
hsa-miR-29c-3p	Adrenal Gland Neoplasms
hsa-miR-146a-5p	Adrenal Gland Neoplasms
hsa-miR-7112-3p	Adrenal Gland Neoplasms
hsa-miR-487b-5p	Adrenal Gland Neoplasms
hsa-miR-1185-1-3p	Adrenal Gland Neoplasms
hsa-miR-183-3p	Adrenal Gland Neoplasms
hsa-miR-5094	Adrenal Gland Neoplasms
hsa-miR-379-3p	Adrenal Gland Neoplasms
hsa-miR-1197	Adrenal Gland Neoplasms
hsa-miR-3157-5p	Adrenal Gland Neoplasms
hsa-miR-136-3p	Adrenal Gland Neoplasms
hsa-miR-519a-5p	Adrenal Gland Neoplasms
hsa-miR-33b-5p	Adrenal Gland Neoplasms
hsa-miR-4781-3p	Adrenal Gland Neoplasms
hsa-miR-3614-5p	Adrenal Gland Neoplasms
hsa-miR-3136-5p	Adrenal Gland Neoplasms
hsa-miR-4763-5p	Adrenal Gland Neoplasms
hsa-miR-495-5p	Adrenal Gland Neoplasms
hsa-miR-1229-5p	Adrenal Gland Neoplasms
hsa-miR-607	Adrenal Gland Neoplasms
hsa-miR-4800-3p	Adrenal Gland Neoplasms
hsa-miR-99a-3p	Adrenal Gland Neoplasms
hsa-miR-664a-3p	Adrenal Gland Neoplasms
hsa-miR-6772-3p	Adrenal Gland Neoplasms
hsa-miR-6882-3p	Adrenal Gland Neoplasms
hsa-miR-466	Adrenal Gland Neoplasms
hsa-miR-5690	Adrenal Gland Neoplasms
hsa-miR-1185-5p	Adrenal Gland Neoplasms
hsa-miR-3653-3p	Adrenal Gland Neoplasms
hsa-let-7b-3p	Adrenal Gland Neoplasms
hsa-miR-4731-5p	Adrenal Gland Neoplasms
hsa-miR-579-5p	Adrenal Gland Neoplasms
hsa-miR-186-3p	Adrenal Gland Neoplasms
hsa-miR-494-5p	Adrenal Gland Neoplasms
hsa-miR-6784-3p	Adrenal Gland Neoplasms
hsa-miR-149-3p	Adrenal Gland Neoplasms
hsa-miR-126-5p	Adrenal Gland Neoplasms
hsa-miR-125b-2-3p	Adrenal Gland Neoplasms
hsa-miR-193a-3p	Adrenal Gland Neoplasms
hsa-miR-4425	Adrenal Gland Neoplasms
hsa-miR-1911-3p	Adrenal Gland Neoplasms
hsa-miR-340-5p	Adrenal Gland Neoplasms
hsa-miR-513b-3p	Adrenal Gland Neoplasms
hsa-miR-219b-3p	Adrenal Gland Neoplasms
hsa-miR-6820-3p	Adrenal Gland Neoplasms
hsa-miR-4759	Adrenal Gland Neoplasms
hsa-miR-3130-3p	Adrenal Gland Neoplasms
hsa-miR-30b-3p	Adrenal Gland Neoplasms
hsa-miR-4479	Adrenal Gland Neoplasms
hsa-miR-4769-5p	Adrenal Gland Neoplasms
hsa-miR-4639-5p	Adrenal Gland Neoplasms
hsa-miR-8085	Adrenal Gland Neoplasms
hsa-miR-8073	Adrenal Gland Neoplasms
hsa-miR-7157-5p	Adrenal Gland Neoplasms
hsa-miR-1264	Adrenal Gland Neoplasms
hsa-miR-6833-5p	Adrenal Gland Neoplasms
hsa-miR-548a-3p	Adrenal Gland Neoplasms
hsa-miR-142-5p	Adrenal Gland Neoplasms
hsa-miR-606	Adrenal Gland Neoplasms
hsa-miR-145-3p	Adrenal Gland Neoplasms
hsa-miR-6839-3p	Adrenal Gland Neoplasms
hsa-miR-6792-3p	Adrenal Gland Neoplasms
hsa-miR-4451	Adrenal Gland Neoplasms
hsa-miR-6841-5p	Adrenal Gland Neoplasms
hsa-miR-373-3p	Adrenal Gland Neoplasms
hsa-miR-4723-5p	Adrenal Gland Neoplasms
hsa-miR-6766-5p	Adrenal Gland Neoplasms
hsa-miR-4735-3p	Adrenal Gland Neoplasms
hsa-miR-4783-3p	Adrenal Gland Neoplasms
hsa-miR-4747-5p	Adrenal Gland Neoplasms
hsa-miR-3663-5p	Adrenal Gland Neoplasms
hsa-miR-1915-3p	Adrenal Gland Neoplasms
hsa-miR-5006-5p	Adrenal Gland Neoplasms
hsa-miR-3678-3p	Adrenal Gland Neoplasms
hsa-miR-4690-3p	Adrenal Gland Neoplasms
hsa-miR-4657	Adrenal Gland Neoplasms
hsa-miR-3129-3p	Adrenal Gland Neoplasms
hsa-miR-6873-3p	Adrenal Gland Neoplasms
hsa-miR-6867-5p	Adrenal Gland Neoplasms
hsa-miR-6855-3p	Adrenal Gland Neoplasms
hsa-miR-7848-3p	Adrenal Gland Neoplasms
hsa-miR-6783-5p	Adrenal Gland Neoplasms
hsa-miR-4704-5p	Adrenal Gland Neoplasms
hsa-miR-5584-3p	Adrenal Gland Neoplasms
hsa-miR-3692-5p	Adrenal Gland Neoplasms
hsa-miR-3937	Adrenal Gland Neoplasms
hsa-miR-6745	Adrenal Gland Neoplasms
hsa-miR-3117-3p	Adrenal Gland Neoplasms
hsa-miR-670-5p	Adrenal Gland Neoplasms
hsa-miR-6799-5p	Adrenal Gland Neoplasms
hsa-miR-3679-5p	Adrenal Gland Neoplasms
hsa-miR-6501-3p	Adrenal Gland Neoplasms
hsa-miR-3150a-5p	Adrenal Gland Neoplasms
hsa-miR-6821-3p	Adrenal Gland Neoplasms
hsa-miR-1915-5p	Adrenal Gland Neoplasms
hsa-miR-6830-3p	Adrenal Gland Neoplasms
hsa-miR-515-3p	Adrenal Gland Neoplasms
hsa-miR-6741-5p	Adrenal Gland Neoplasms
hsa-miR-3939	Adrenal Gland Neoplasms
hsa-miR-4735-5p	Adrenal Gland Neoplasms
hsa-miR-8072	Adrenal Gland Neoplasms
hsa-miR-7973	Adrenal Gland Neoplasms
hsa-miR-138-1-3p	Adrenal Gland Neoplasms
hsa-miR-6826-5p	Adrenal Gland Neoplasms
hsa-miR-4649-3p	Adrenal Gland Neoplasms
hsa-miR-433-5p	Adrenal Gland Neoplasms
hsa-miR-4758-3p	Adrenal Gland Neoplasms
hsa-miR-106a-3p	Adrenal Gland Neoplasms
hsa-miR-7156-5p	Adrenal Gland Neoplasms
hsa-miR-323b-5p	Adrenal Gland Neoplasms
hsa-miR-6801-5p	Adrenal Gland Neoplasms
hsa-miR-6839-5p	Adrenal Gland Neoplasms
hsa-miR-486-3p	Adrenal Gland Neoplasms
hsa-miR-6797-3p	Adrenal Gland Neoplasms
hsa-miR-605-5p	Adrenal Gland Neoplasms
hsa-miR-4515	Adrenal Gland Neoplasms
hsa-miR-876-3p	Adrenal Gland Neoplasms
hsa-miR-6891-5p	Adrenal Gland Neoplasms
hsa-miR-23c	Adrenal Gland Neoplasms
hsa-miR-6516-3p	Adrenal Gland Neoplasms
hsa-miR-548q	Adrenal Gland Neoplasms
hsa-miR-4664-3p	Adrenal Gland Neoplasms
hsa-miR-4749-5p	Adrenal Gland Neoplasms
hsa-miR-3143	Adrenal Gland Neoplasms
hsa-miR-432-3p	Adrenal Gland Neoplasms
hsa-miR-6747-3p	Adrenal Gland Neoplasms
hsa-miR-2115-3p	Adrenal Gland Neoplasms
hsa-miR-4640-3p	Adrenal Gland Neoplasms
hsa-miR-6868-5p	Adrenal Gland Neoplasms
hsa-miR-4753-3p	Adrenal Gland Neoplasms
hsa-miR-1250-3p	Adrenal Gland Neoplasms
hsa-miR-4516	Adrenal Gland Neoplasms
hsa-miR-574-5p	Adrenal Gland Neoplasms
hsa-miR-552-5p	Adrenal Gland Neoplasms
hsa-miR-506-5p	Adrenal Gland Neoplasms
hsa-miR-1278	Adrenal Gland Neoplasms
hsa-miR-4667-5p	Adrenal Gland Neoplasms
hsa-miR-942-3p	Adrenal Gland Neoplasms
hsa-miR-197-5p	Adrenal Gland Neoplasms
hsa-miR-4772-5p	Adrenal Gland Neoplasms
hsa-miR-4637	Adrenal Gland Neoplasms
hsa-miR-504-5p	Adrenal Gland Neoplasms
hsa-miR-5697	Adrenal Gland Neoplasms
hsa-miR-6895-3p	Adrenal Gland Neoplasms
hsa-miR-3607-5p	Adrenal Gland Neoplasms
hsa-miR-383-3p	Adrenal Gland Neoplasms
hsa-miR-3164	Adrenal Gland Neoplasms
hsa-miR-141-5p	Adrenal Gland Neoplasms
hsa-miR-545-3p	Adrenal Gland Neoplasms
hsa-miR-1304-5p	Adrenal Gland Neoplasms
hsa-miR-6856-3p	Adrenal Gland Neoplasms
hsa-miR-6715a-3p	Adrenal Gland Neoplasms
hsa-miR-6815-5p	Adrenal Gland Neoplasms
hsa-miR-490-5p	Adrenal Gland Neoplasms
hsa-miR-4723-3p	Adrenal Gland Neoplasms
hsa-miR-135b-5p	Adrenal Gland Neoplasms
hsa-miR-4714-3p	Adrenal Gland Neoplasms
hsa-miR-4433a-3p	Adrenal Gland Neoplasms
hsa-let-7a-2-3p	Adrenal Gland Neoplasms
hsa-miR-1296-3p	Adrenal Gland Neoplasms
hsa-miR-664b-3p	Adrenal Gland Neoplasms
hsa-miR-510-5p	Adrenal Gland Neoplasms
hsa-miR-130b-5p	Adrenal Gland Neoplasms
hsa-miR-4762-5p	Adrenal Gland Neoplasms
hsa-miR-548b-5p	Adrenal Gland Neoplasms
hsa-miR-5003-3p	Adrenal Gland Neoplasms
hsa-miR-6780b-3p	Adrenal Gland Neoplasms
hsa-miR-3936	Adrenal Gland Neoplasms
hsa-miR-2115-5p	Adrenal Gland Neoplasms
hsa-miR-98-5p	Adrenal Gland Neoplasms
hsa-miR-3170	Adrenal Gland Neoplasms
hsa-miR-221-5p	Adrenal Gland Neoplasms
hsa-miR-4746-5p	Adrenal Gland Neoplasms
hsa-miR-3691-5p	Adrenal Gland Neoplasms
hsa-miR-4732-3p	Adrenal Gland Neoplasms
hsa-miR-6802-5p	Adrenal Gland Neoplasms
hsa-miR-4501	Adrenal Gland Neoplasms
hsa-miR-1284	Adrenal Gland Neoplasms
hsa-miR-199b-5p	Adrenal Gland Neoplasms
hsa-miR-124-5p	Adrenal Gland Neoplasms
hsa-miR-5010-3p	Adrenal Gland Neoplasms
hsa-miR-4707-5p	Adrenal Gland Neoplasms
hsa-miR-4651	Adrenal Gland Neoplasms
hsa-miR-6762-3p	Adrenal Gland Neoplasms
hsa-miR-652-5p	Adrenal Gland Neoplasms
hsa-miR-4664-5p	Adrenal Gland Neoplasms
hsa-miR-141-3p	Adrenal Gland Neoplasms
hsa-miR-6891-3p	Adrenal Gland Neoplasms
hsa-miR-5703	Adrenal Gland Neoplasms
hsa-miR-3934-5p	Adrenal Gland Neoplasms
hsa-miR-598-5p	Adrenal Gland Neoplasms
hsa-miR-4734	Adrenal Gland Neoplasms
hsa-miR-5001-5p	Adrenal Gland Neoplasms
hsa-miR-2116-3p	Adrenal Gland Neoplasms
hsa-miR-5002-3p	Adrenal Gland Neoplasms
hsa-miR-504-3p	Adrenal Gland Neoplasms
hsa-miR-6825-3p	Adrenal Gland Neoplasms
hsa-miR-6506-5p	Adrenal Gland Neoplasms
hsa-miR-4666a-5p	Adrenal Gland Neoplasms
hsa-miR-449c-5p	Adrenal Gland Neoplasms
hsa-miR-3920	Adrenal Gland Neoplasms
hsa-miR-632	Adrenal Gland Neoplasms
hsa-miR-6499-5p	Adrenal Gland Neoplasms
hsa-miR-5586-3p	Adrenal Gland Neoplasms
hsa-miR-3617-3p	Adrenal Gland Neoplasms
hsa-miR-548aq-5p	Adrenal Gland Neoplasms
hsa-miR-4685-5p	Adrenal Gland Neoplasms
hsa-miR-125b-1-3p	Adrenal Gland Neoplasms
hsa-miR-525-5p	Adrenal Gland Neoplasms
hsa-miR-671-5p	Adrenal Gland Neoplasms
hsa-miR-628-3p	Adrenal Gland Neoplasms
hsa-miR-193b-5p	Adrenal Gland Neoplasms
hsa-miR-585-3p	Adrenal Gland Neoplasms
hsa-miR-198	Adrenal Gland Neoplasms
hsa-miR-611	Adrenal Gland Neoplasms
hsa-miR-519d-3p	Adrenal Gland Neoplasms
hsa-miR-518e-5p	Adrenal Gland Neoplasms
hsa-miR-498	Adrenal Gland Neoplasms
hsa-miR-638	Adrenal Gland Neoplasms
hsa-miR-744-5p	Adrenal Gland Neoplasms
hsa-miR-630	Adrenal Gland Neoplasms
hsa-miR-602	Adrenal Gland Neoplasms
hsa-miR-1908-5p	Adrenal Gland Neoplasms
hsa-miR-187-5p	Adrenal Gland Neoplasms
hsa-miR-675-5p	Adrenal Gland Neoplasms
hsa-miR-142-3p	Adrenal Gland Neoplasms
hsa-miR-185-3p	Adrenal Gland Neoplasms
hsa-miR-223-3p	Adrenal Gland Neoplasms
hsa-miR-200b-5p	Adrenal Gland Neoplasms
hsa-miR-519e-5p	Adrenal Gland Neoplasms
hsa-miR-617	Adrenal Gland Neoplasms
hsa-miR-518a-5p	Adrenal Gland Neoplasms
hsa-miR-93-5p	Adrenal Gland Neoplasms
hsa-miR-583	Adrenal Gland Neoplasms
hsa-miR-659-3p	Adrenal Gland Neoplasms
hsa-miR-516b-5p	Adrenal Gland Neoplasms
hsa-miR-339-5p	Adrenal Gland Neoplasms
hsa-miR-340-3p	Adrenal Gland Neoplasms
hsa-miR-17-5p	Adrenal Gland Neoplasms
hsa-miR-1184	Adrenal Gland Neoplasms
hsa-miR-765	Adrenal Gland Neoplasms
hsa-miR-129-5p	Adrenal Gland Neoplasms
hsa-miR-939-5p	Adrenal Gland Neoplasms
hsa-miR-491-3p	Adrenal Gland Neoplasms
hsa-miR-1236-3p	Adrenal Gland Neoplasms
hsa-miR-182-5p	Adrenal Gland Neoplasms
hsa-miR-21-3p	Adrenal Gland Neoplasms
hsa-miR-106a-5p	Adrenal Gland Neoplasms
hsa-miR-96-5p	Adrenal Gland Neoplasms
hsa-miR-1261	Adrenal Gland Neoplasms
hsa-miR-15a-5p	Adrenal Gland Neoplasms
hsa-miR-516a-5p	Adrenal Gland Neoplasms
hsa-miR-877-5p	Adrenal Gland Neoplasms
hsa-miR-505-5p	Adrenal Gland Neoplasms
hsa-miR-1248	Adrenal Gland Neoplasms
hsa-miR-184	Adrenal Gland Neoplasms
hsa-miR-622	Adrenal Gland Neoplasms
hsa-miR-183-5p	Adrenal Gland Neoplasms
hsa-miR-551b-5p	Adrenal Gland Neoplasms
hsa-miR-888-3p	Adrenal Gland Neoplasms
hsa-miR-509-5p	Adrenal Gland Neoplasms
hsa-miR-25-3p	Adrenal Gland Neoplasms
hsa-miR-148b-3p	Adrenal Gland Neoplasms
hsa-miR-18a-5p	Adrenal Gland Neoplasms
hsa-miR-490-3p	Adrenal Gland Neoplasms
hsa-miR-200b-3p	Adrenal Gland Neoplasms
hsa-miR-518b	Adrenal Gland Neoplasms
hsa-miR-429	Adrenal Gland Neoplasms
hsa-miR-1265	Adrenal Gland Neoplasms
hsa-miR-375	Adrenal Gland Neoplasms
hsa-miR-24-3p	Adrenal Gland Neoplasms
hsa-miR-185-5p	Adrenal Gland Neoplasms
hsa-miR-125b-5p	Adrenal Gland Neoplasms
hsa-miR-25-5p	Adrenal Gland Neoplasms
hsa-miR-181a-5p	Adrenal Gland Neoplasms
hsa-miR-92b-3p	Adrenal Gland Neoplasms
hsa-miR-200a-3p	Adrenal Gland Neoplasms
hsa-miR-32-5p	Adrenal Gland Neoplasms
hsa-miR-422a	Adrenal Gland Neoplasms
hsa-miR-145-5p	Adrenal Gland Neoplasms
hsa-miR-200c-3p	Adrenal Gland Neoplasms
hsa-miR-34a-5p	Adrenal Gland Neoplasms
hsa-miR-519e-3p	Adrenal Gland Neoplasms
hsa-miR-920	Adrenal Gland Neoplasms
hsa-miR-300	Adrenal Gland Neoplasms
hsa-miR-1301-3p	Adrenal Gland Neoplasms
hsa-miR-509-3-5p	Adrenal Gland Neoplasms
hsa-miR-708-5p	Adrenal Gland Neoplasms
hsa-miR-191-5p	Adrenal Gland Neoplasms
hsa-miR-23b-3p	Adrenal Gland Neoplasms
hsa-miR-205-5p	Adrenal Gland Neoplasms
hsa-miR-625-5p	Adrenal Gland Neoplasms
hsa-let-7d-3p	Adrenal Gland Neoplasms
hsa-miR-155-5p	Adrenal Gland Neoplasms
hsa-miR-1827	Adrenal Gland Neoplasms
hsa-miR-335-5p	Adrenal Gland Neoplasms
hsa-miR-363-3p	Adrenal Gland Neoplasms
hsa-miR-149-5p	Adrenal Gland Neoplasms
hsa-miR-668-3p	Adrenal Gland Neoplasms
hsa-miR-32-3p	Adrenal Gland Neoplasms
hsa-miR-129-1-3p	Adrenal Gland Neoplasms
hsa-miR-301b-5p	Adrenal Gland Neoplasms
hsa-miR-6810-3p	Adrenal Gland Neoplasms
hsa-miR-95-3p	Adrenal Gland Neoplasms
hsa-miR-6793-3p	Adrenal Gland Neoplasms
hsa-miR-197-3p	Adrenal Gland Neoplasms
hsa-miR-100-5p	Adrenal Gland Neoplasms
hsa-miR-4679	Adrenal Gland Neoplasms
hsa-miR-548s	Adrenal Gland Neoplasms
hsa-miR-4636	Adrenal Gland Neoplasms
hsa-miR-4802-5p	Adrenal Gland Neoplasms
hsa-miR-4469	Adrenal Gland Neoplasms
hsa-miR-4725-3p	Adrenal Gland Neoplasms
hsa-miR-18b-3p	Adrenal Gland Neoplasms
hsa-miR-147b	Adrenal Gland Neoplasms
hsa-miR-7703	Adrenal Gland Neoplasms
hsa-miR-6743-3p	Adrenal Gland Neoplasms
hsa-miR-326	Adrenal Gland Neoplasms
hsa-miR-3687	Adrenal Gland Neoplasms
hsa-miR-1260b	Adrenal Gland Neoplasms
hsa-miR-542-3p	Adrenal Gland Neoplasms
hsa-let-7c-5p	Adrenal Gland Neoplasms
hsa-miR-545-5p	Adrenal Gland Neoplasms
hsa-miR-675-3p	Adrenal Gland Neoplasms
hsa-miR-92a-3p	Adrenal Gland Neoplasms
hsa-miR-1-3p	Adrenal Gland Neoplasms
hsa-miR-27b-5p	Adrenal Gland Neoplasms
hsa-miR-548aj-5p	Adrenal Gland Neoplasms
hsa-miR-223-5p	Adrenal Gland Neoplasms
hsa-miR-7705	Adrenal Gland Neoplasms
hsa-miR-214-5p	Adrenal Gland Neoplasms
hsa-miR-17-3p	Adrenal Gland Neoplasms
hsa-miR-34b-5p	Adrenal Gland Neoplasms
hsa-miR-5100	Adrenal Gland Neoplasms
hsa-miR-1255b-5p	Adrenal Gland Neoplasms
hsa-miR-3158-5p	Adrenal Gland Neoplasms
hsa-miR-744-3p	Adrenal Gland Neoplasms
hsa-miR-451a	Adrenal Gland Neoplasms
hsa-miR-4448	Adrenal Gland Neoplasms
hsa-miR-676-5p	Adrenal Gland Neoplasms
hsa-miR-450b-5p	Adrenal Gland Neoplasms
hsa-miR-199b-3p	Adrenal Gland Neoplasms
hsa-miR-676-3p	Adrenal Gland Neoplasms
hsa-miR-1260a	Adrenal Gland Neoplasms
hsa-miR-3149	Adrenal Gland Neoplasms
hsa-miR-548h-5p	Adrenal Gland Neoplasms
hsa-miR-1307-3p	Adrenal Gland Neoplasms
hsa-miR-323a-5p	Adrenal Gland Neoplasms
hsa-miR-505-3p	Adrenal Gland Neoplasms
hsa-miR-576-5p	Adrenal Gland Neoplasms
hsa-miR-338-5p	Adrenal Gland Neoplasms
hsa-miR-6886-5p	Adrenal Gland Neoplasms
hsa-miR-193a-5p	Adrenal Gland Neoplasms
hsa-miR-451a	Biliary Tract Neoplasms
hsa-miR-187-5p	Biliary Tract Neoplasms
hsa-miR-195-5p	Biliary Tract Neoplasms
hsa-miR-1-3p	Biliary Tract Neoplasms
hsa-miR-566	Biliary Tract Neoplasms
hsa-miR-130b-3p	Biliary Tract Neoplasms
hsa-miR-3120-3p	Biliary Tract Neoplasms
hsa-miR-145-5p	Biliary Tract Neoplasms
hsa-miR-3197	Biliary Tract Neoplasms
hsa-miR-101-3p	Biliary Tract Neoplasms
hsa-miR-29c-3p	Biliary Tract Neoplasms
hsa-miR-4327	Biliary Tract Neoplasms
hsa-miR-376a-3p	Biliary Tract Neoplasms
hsa-miR-23b-3p	Biliary Tract Neoplasms
hsa-miR-148b-3p	Biliary Tract Neoplasms
hsa-miR-362-3p	Biliary Tract Neoplasms
hsa-miR-132-3p	Biliary Tract Neoplasms
hsa-miR-497-5p	Biliary Tract Neoplasms
hsa-miR-376c-3p	Biliary Tract Neoplasms
hsa-miR-363-3p	Biliary Tract Neoplasms
hsa-miR-99a-5p	Biliary Tract Neoplasms
hsa-miR-193a-3p	Biliary Tract Neoplasms
hsa-miR-144-3p	Biliary Tract Neoplasms
hsa-miR-125a-5p	Biliary Tract Neoplasms
hsa-miR-4274	Biliary Tract Neoplasms
hsa-miR-140-3p	Biliary Tract Neoplasms
hsa-let-7f-2-3p	Biliary Tract Neoplasms
hsa-miR-130a-3p	Biliary Tract Neoplasms
hsa-miR-143-3p	Biliary Tract Neoplasms
hsa-miR-10a-3p	Biliary Tract Neoplasms
hsa-miR-3074-3p	Biliary Tract Neoplasms
hsa-miR-374b-5p	Biliary Tract Neoplasms
hsa-miR-3137	Biliary Tract Neoplasms
hsa-miR-612	Biliary Tract Neoplasms
hsa-miR-26b-3p	Biliary Tract Neoplasms
hsa-miR-513a-5p	Biliary Tract Neoplasms
hsa-let-7e-5p	Biliary Tract Neoplasms
hsa-miR-194-5p	Biliary Tract Neoplasms
hsa-miR-28-5p	Biliary Tract Neoplasms
hsa-miR-409-3p	Biliary Tract Neoplasms
hsa-miR-212-3p	Biliary Tract Neoplasms
hsa-miR-1281	Biliary Tract Neoplasms
hsa-miR-215-5p	Biliary Tract Neoplasms
hsa-miR-27b-3p	Biliary Tract Neoplasms
hsa-miR-105-3p	Biliary Tract Neoplasms
hsa-miR-3190-5p	Biliary Tract Neoplasms
hsa-miR-1539	Biliary Tract Neoplasms
hsa-miR-4269	Biliary Tract Neoplasms
hsa-miR-19a-3p	Biliary Tract Neoplasms
hsa-miR-1323	Biliary Tract Neoplasms
hsa-miR-26b-5p	Biliary Tract Neoplasms
hsa-miR-199a-5p	Biliary Tract Neoplasms
hsa-miR-602	Biliary Tract Neoplasms
hsa-miR-125b-5p	Biliary Tract Neoplasms
hsa-miR-132-5p	Biliary Tract Neoplasms
hsa-miR-3191-3p	Biliary Tract Neoplasms
hsa-miR-17-3p	Biliary Tract Neoplasms
hsa-miR-513b-5p	Biliary Tract Neoplasms
hsa-miR-1202	Biliary Tract Neoplasms
hsa-miR-338-3p	Biliary Tract Neoplasms
hsa-miR-374a-5p	Biliary Tract Neoplasms
hsa-miR-1470	Biliary Tract Neoplasms
hsa-miR-15a-5p	Biliary Tract Neoplasms
hsa-miR-199b-5p	Biliary Tract Neoplasms
hsa-miR-15b-5p	Biliary Tract Neoplasms
hsa-miR-1914-3p	Biliary Tract Neoplasms
hsa-miR-186-5p	Biliary Tract Neoplasms
hsa-miR-100-5p	Biliary Tract Neoplasms
hsa-miR-668-3p	Biliary Tract Neoplasms
hsa-miR-2113	Biliary Tract Neoplasms
hsa-miR-9-5p	Biliary Tract Neoplasms
hsa-miR-1913	Biliary Tract Neoplasms
hsa-miR-145-3p	Biliary Tract Neoplasms
hsa-miR-513c-5p	Biliary Tract Neoplasms
hsa-miR-1249-3p	Biliary Tract Neoplasms
hsa-miR-491-5p	Biliary Tract Neoplasms
hsa-miR-331-3p	Biliary Tract Neoplasms
hsa-miR-99b-5p	Biliary Tract Neoplasms
hsa-miR-766-3p	Biliary Tract Neoplasms
hsa-miR-1207-3p	Biliary Tract Neoplasms
hsa-miR-98-5p	Biliary Tract Neoplasms
hsa-miR-496	Biliary Tract Neoplasms
hsa-miR-127-3p	Biliary Tract Neoplasms
hsa-miR-185-3p	Biliary Tract Neoplasms
hsa-miR-28-3p	Biliary Tract Neoplasms
hsa-miR-365a-5p	Biliary Tract Neoplasms
hsa-miR-27a-3p	Biliary Tract Neoplasms
hsa-miR-10b-5p	Biliary Tract Neoplasms
hsa-miR-2116-3p	Biliary Tract Neoplasms
hsa-miR-940	Biliary Tract Neoplasms
hsa-miR-1976	Biliary Tract Neoplasms
hsa-miR-922	Biliary Tract Neoplasms
hsa-miR-1208	Biliary Tract Neoplasms
hsa-miR-4323	Biliary Tract Neoplasms
hsa-miR-1910-5p	Biliary Tract Neoplasms
hsa-miR-652-3p	Biliary Tract Neoplasms
hsa-miR-29b-3p	Biliary Tract Neoplasms
hsa-miR-103a-3p	Biliary Tract Neoplasms
hsa-let-7f-5p	Biliary Tract Neoplasms
hsa-miR-143-5p	Biliary Tract Neoplasms
hsa-miR-501-3p	Biliary Tract Neoplasms
hsa-miR-22-5p	Biliary Tract Neoplasms
hsa-miR-30b-5p	Biliary Tract Neoplasms
hsa-miR-381-3p	Biliary Tract Neoplasms
hsa-miR-106b-3p	Biliary Tract Neoplasms
hsa-miR-4259	Biliary Tract Neoplasms
hsa-miR-328-3p	Biliary Tract Neoplasms
hsa-miR-2355-5p	Biliary Tract Neoplasms
hsa-miR-24-3p	Biliary Tract Neoplasms
hsa-miR-26a-5p	Biliary Tract Neoplasms
hsa-miR-29b-2-5p	Biliary Tract Neoplasms
hsa-miR-891a-5p	Biliary Tract Neoplasms
hsa-miR-320a	Biliary Tract Neoplasms
hsa-miR-615-3p	Biliary Tract Neoplasms
hsa-miR-3158-3p	Biliary Tract Neoplasms
hsa-miR-192-5p	Biliary Tract Neoplasms
hsa-miR-99a-3p	Biliary Tract Neoplasms
hsa-miR-1237-3p	Biliary Tract Neoplasms
hsa-miR-19b-2-5p	Biliary Tract Neoplasms
hsa-miR-2277-3p	Biliary Tract Neoplasms
hsa-miR-362-5p	Biliary Tract Neoplasms
hsa-miR-17-5p	Biliary Tract Neoplasms
hsa-miR-148a-3p	Biliary Tract Neoplasms
hsa-miR-19b-3p	Biliary Tract Neoplasms
hsa-miR-296-5p	Biliary Tract Neoplasms
hsa-miR-191-5p	Biliary Tract Neoplasms
hsa-miR-3190-3p	Biliary Tract Neoplasms
hsa-miR-541-5p	Biliary Tract Neoplasms
hsa-miR-3201	Biliary Tract Neoplasms
hsa-miR-423-3p	Biliary Tract Neoplasms
hsa-miR-616-5p	Biliary Tract Neoplasms
hsa-miR-135a-3p	Biliary Tract Neoplasms
hsa-miR-3151-5p	Biliary Tract Neoplasms
hsa-miR-634	Biliary Tract Neoplasms
hsa-let-7d-5p	Biliary Tract Neoplasms
hsa-miR-4306	Biliary Tract Neoplasms
hsa-miR-708-5p	Biliary Tract Neoplasms
hsa-miR-188-5p	Biliary Tract Neoplasms
hsa-miR-3180	Biliary Tract Neoplasms
hsa-miR-10b-3p	Biliary Tract Neoplasms
hsa-miR-452-5p	Biliary Tract Neoplasms
hsa-miR-34b-3p	Biliary Tract Neoplasms
hsa-miR-363-5p	Biliary Tract Neoplasms
hsa-miR-1224-5p	Biliary Tract Neoplasms
hsa-miR-675-5p	Biliary Tract Neoplasms
hsa-miR-3145-3p	Biliary Tract Neoplasms
hsa-miR-4265	Biliary Tract Neoplasms
hsa-miR-340-5p	Biliary Tract Neoplasms
hsa-miR-30c-5p	Biliary Tract Neoplasms
hsa-miR-106b-5p	Biliary Tract Neoplasms
hsa-miR-152-3p	Biliary Tract Neoplasms
hsa-let-7i-5p	Biliary Tract Neoplasms
hsa-miR-92b-5p	Biliary Tract Neoplasms
hsa-miR-1236-3p	Biliary Tract Neoplasms
hsa-miR-532-3p	Biliary Tract Neoplasms
hsa-miR-342-3p	Biliary Tract Neoplasms
hsa-miR-455-3p	Biliary Tract Neoplasms
hsa-miR-361-5p	Biliary Tract Neoplasms
hsa-let-7g-5p	Biliary Tract Neoplasms
hsa-miR-20b-5p	Biliary Tract Neoplasms
hsa-miR-3180-3p	Biliary Tract Neoplasms
hsa-miR-1276	Biliary Tract Neoplasms
hsa-miR-938	Biliary Tract Neoplasms
hsa-miR-200a-3p	Biliary Tract Neoplasms
hsa-miR-141-3p	Biliary Tract Neoplasms
hsa-miR-25-5p	Biliary Tract Neoplasms
hsa-miR-377-3p	Biliary Tract Neoplasms
hsa-miR-518b	Biliary Tract Neoplasms
hsa-miR-361-3p	Biliary Tract Neoplasms
hsa-miR-29a-3p	Biliary Tract Neoplasms
hsa-miR-20a-5p	Biliary Tract Neoplasms
hsa-miR-657	Biliary Tract Neoplasms
hsa-miR-3136-5p	Biliary Tract Neoplasms
hsa-miR-3170	Biliary Tract Neoplasms
hsa-miR-548m	Biliary Tract Neoplasms
hsa-miR-3126-5p	Biliary Tract Neoplasms
hsa-miR-1306-3p	Biliary Tract Neoplasms
hsa-miR-188-3p	Biliary Tract Neoplasms
hsa-miR-337-5p	Biliary Tract Neoplasms
hsa-miR-324-5p	Biliary Tract Neoplasms
hsa-miR-18b-3p	Biliary Tract Neoplasms
hsa-miR-129-5p	Biliary Tract Neoplasms
hsa-miR-1267	Biliary Tract Neoplasms
hsa-miR-761	Biliary Tract Neoplasms
hsa-miR-4301	Biliary Tract Neoplasms
hsa-miR-4257	Biliary Tract Neoplasms
hsa-miR-485-3p	Biliary Tract Neoplasms
hsa-miR-548n	Biliary Tract Neoplasms
hsa-miR-625-3p	Biliary Tract Neoplasms
hsa-miR-608	Biliary Tract Neoplasms
hsa-miR-320e	Biliary Tract Neoplasms
hsa-miR-181c-5p	Biliary Tract Neoplasms
hsa-miR-34b-5p	Biliary Tract Neoplasms
hsa-miR-335-5p	Biliary Tract Neoplasms
hsa-miR-877-3p	Biliary Tract Neoplasms
hsa-miR-326	Biliary Tract Neoplasms
hsa-miR-142-5p	Biliary Tract Neoplasms
hsa-miR-2909	Biliary Tract Neoplasms
hsa-miR-1227-3p	Biliary Tract Neoplasms
hsa-miR-125b-1-3p	Biliary Tract Neoplasms
hsa-miR-4329	Biliary Tract Neoplasms
hsa-miR-487b-3p	Biliary Tract Neoplasms
hsa-miR-548g-3p	Biliary Tract Neoplasms
hsa-miR-449b-3p	Biliary Tract Neoplasms
hsa-miR-1911-3p	Biliary Tract Neoplasms
hsa-miR-3165	Biliary Tract Neoplasms
hsa-miR-324-3p	Biliary Tract Neoplasms
hsa-miR-140-5p	Biliary Tract Neoplasms
hsa-miR-1287-5p	Biliary Tract Neoplasms
hsa-miR-214-5p	Biliary Tract Neoplasms
hsa-miR-20a-3p	Biliary Tract Neoplasms
hsa-miR-661	Biliary Tract Neoplasms
hsa-miR-659-3p	Biliary Tract Neoplasms
hsa-miR-339-3p	Biliary Tract Neoplasms
hsa-miR-2052	Biliary Tract Neoplasms
hsa-miR-1277-3p	Biliary Tract Neoplasms
hsa-miR-3194-5p	Biliary Tract Neoplasms
hsa-miR-1275	Biliary Tract Neoplasms
hsa-miR-3186-3p	Biliary Tract Neoplasms
hsa-miR-548l	Biliary Tract Neoplasms
hsa-miR-4289	Biliary Tract Neoplasms
hsa-miR-1258	Biliary Tract Neoplasms
hsa-miR-596	Biliary Tract Neoplasms
hsa-miR-432-5p	Biliary Tract Neoplasms
hsa-miR-941	Biliary Tract Neoplasms
hsa-miR-3122	Biliary Tract Neoplasms
hsa-miR-767-3p	Biliary Tract Neoplasms
hsa-miR-663b	Biliary Tract Neoplasms
hsa-miR-549a	Biliary Tract Neoplasms
hsa-miR-3169	Biliary Tract Neoplasms
hsa-miR-1289	Biliary Tract Neoplasms
hsa-miR-1247-5p	Biliary Tract Neoplasms
hsa-miR-219a-2-3p	Biliary Tract Neoplasms
hsa-miR-371a-3p	Biliary Tract Neoplasms
hsa-miR-130a-5p	Biliary Tract Neoplasms
hsa-miR-200b-3p	Biliary Tract Neoplasms
hsa-miR-494-3p	Biliary Tract Neoplasms
hsa-miR-617	Biliary Tract Neoplasms
hsa-miR-1537-3p	Biliary Tract Neoplasms
hsa-miR-489-3p	Biliary Tract Neoplasms
hsa-miR-4294	Biliary Tract Neoplasms
hsa-miR-4313	Biliary Tract Neoplasms
hsa-miR-323a-5p	Biliary Tract Neoplasms
hsa-miR-181d-5p	Biliary Tract Neoplasms
hsa-miR-1181	Biliary Tract Neoplasms
hsa-miR-3155a	Biliary Tract Neoplasms
hsa-miR-126-3p	Biliary Tract Neoplasms
hsa-miR-885-3p	Biliary Tract Neoplasms
hsa-miR-548c-5p	Biliary Tract Neoplasms
hsa-let-7a-5p	Biliary Tract Neoplasms
hsa-miR-519d-3p	Biliary Tract Neoplasms
hsa-miR-4260	Biliary Tract Neoplasms
hsa-miR-511-5p	Biliary Tract Neoplasms
hsa-miR-548e-3p	Biliary Tract Neoplasms
hsa-miR-636	Biliary Tract Neoplasms
hsa-miR-345-5p	Biliary Tract Neoplasms
hsa-miR-1302	Biliary Tract Neoplasms
hsa-miR-1229-3p	Biliary Tract Neoplasms
hsa-miR-194-3p	Biliary Tract Neoplasms
hsa-miR-3156-5p	Biliary Tract Neoplasms
hsa-miR-32-5p	Biliary Tract Neoplasms
hsa-miR-4302	Biliary Tract Neoplasms
hsa-miR-3200-3p	Biliary Tract Neoplasms
hsa-miR-632	Biliary Tract Neoplasms
hsa-miR-1225-5p	Biliary Tract Neoplasms
hsa-miR-93-3p	Biliary Tract Neoplasms
hsa-miR-16-5p	Biliary Tract Neoplasms
hsa-miR-1180-3p	Biliary Tract Neoplasms
hsa-miR-548d-5p	Biliary Tract Neoplasms
hsa-miR-548j-5p	Biliary Tract Neoplasms
hsa-miR-3147	Biliary Tract Neoplasms
hsa-miR-3150a-3p	Biliary Tract Neoplasms
hsa-miR-2110	Biliary Tract Neoplasms
hsa-miR-660-5p	Biliary Tract Neoplasms
hsa-miR-4317	Biliary Tract Neoplasms
hsa-miR-302b-3p	Biliary Tract Neoplasms
hsa-miR-4292	Biliary Tract Neoplasms
hsa-miR-1252-5p	Biliary Tract Neoplasms
hsa-miR-583	Biliary Tract Neoplasms
hsa-miR-887-3p	Biliary Tract Neoplasms
hsa-miR-4300	Biliary Tract Neoplasms
hsa-miR-3148	Biliary Tract Neoplasms
hsa-miR-150-5p	Biliary Tract Neoplasms
hsa-miR-1909-5p	Biliary Tract Neoplasms
hsa-miR-876-3p	Biliary Tract Neoplasms
hsa-miR-151a-3p	Biliary Tract Neoplasms
hsa-miR-548v	Biliary Tract Neoplasms
hsa-miR-9-3p	Biliary Tract Neoplasms
hsa-miR-575	Biliary Tract Neoplasms
hsa-miR-1266-5p	Biliary Tract Neoplasms
hsa-miR-146b-5p	Biliary Tract Neoplasms
hsa-miR-526b-3p	Biliary Tract Neoplasms
hsa-miR-302d-5p	Biliary Tract Neoplasms
hsa-miR-765	Biliary Tract Neoplasms
hsa-miR-26a-1-3p	Biliary Tract Neoplasms
hsa-miR-650	Biliary Tract Neoplasms
hsa-miR-544a	Biliary Tract Neoplasms
hsa-miR-518a-5p	Biliary Tract Neoplasms
hsa-miR-1538	Biliary Tract Neoplasms
hsa-miR-3132	Biliary Tract Neoplasms
hsa-miR-1260a	Biliary Tract Neoplasms
hsa-miR-520e	Biliary Tract Neoplasms
hsa-miR-18b-5p	Biliary Tract Neoplasms
hsa-miR-1271-5p	Biliary Tract Neoplasms
[truncated: 42,506 more rows]

## Sheet: miRNAsUnique
hsa-let-7a-2-3p
hsa-let-7a-3
hsa-let-7a-3p
hsa-let-7a-5p
hsa-let-7b-3p
hsa-let-7b-5p
hsa-let-7c-3p
hsa-let-7c-5p
hsa-let-7d-3p
hsa-let-7d-5p
hsa-let-7e-3p
hsa-let-7e-5p
hsa-let-7f-1-3p
hsa-let-7f-2-3p
hsa-let-7f-5p
hsa-let-7g-3p
hsa-let-7g-5p
hsa-let-7i-3p
hsa-let-7i-5p
hsa-miR-100-3p
hsa-miR-100-5p
hsa-miR-101-2-5p
hsa-miR-101-3p
hsa-miR-101-5p
hsa-miR-103a-1-5p
hsa-miR-103a-2-5p
hsa-miR-103a-3p
hsa-miR-103b
hsa-miR-105-3p
hsa-miR-105-5p
hsa-miR-106a-3p
hsa-miR-106a-5p
hsa-miR-106b-3p
hsa-miR-106b-5p
hsa-miR-107
hsa-miR-10a-3p
hsa-miR-10a-5p
hsa-miR-10b-3p
hsa-miR-10b-5p
hsa-miR-1178-3p
hsa-miR-1178-5p
hsa-miR-1179
hsa-miR-1180-3p
hsa-miR-1180-5p
hsa-miR-1181
hsa-miR-1182
hsa-miR-1183
hsa-miR-1184
hsa-miR-1185-1-3p
hsa-miR-1185-2-3p
hsa-miR-1185-5p
hsa-miR-1193
hsa-miR-1197
hsa-miR-1199-3p
hsa-miR-1199-5p
hsa-miR-1200
hsa-miR-1202
hsa-miR-1203
hsa-miR-1204
hsa-miR-1205
hsa-miR-1206
hsa-miR-1207-3p
hsa-miR-1207-5p
hsa-miR-1208
hsa-miR-122-3p
hsa-miR-1224-3p
hsa-miR-1224-5p
hsa-miR-1225-3p
hsa-miR-1225-5p
hsa-miR-122-5p
hsa-miR-1226-3p
hsa-miR-1226-5p
hsa-miR-1227-3p
hsa-miR-1227-5p
hsa-miR-1228-3p
hsa-miR-1228-5p
hsa-miR-1229-3p
hsa-miR-1229-5p
hsa-miR-1231
hsa-miR-1233-3p
hsa-miR-1233-5p
hsa-miR-1234-3p
hsa-miR-1236-3p
hsa-miR-1236-5p
hsa-miR-1237-3p
hsa-miR-1237-5p
hsa-miR-1238-3p
hsa-miR-1238-5p
hsa-miR-1243
hsa-miR-124-3p
hsa-miR-1244
hsa-miR-1245a
hsa-miR-1245b-3p
hsa-miR-1245b-5p
hsa-miR-124-5p
hsa-miR-1246
hsa-miR-1247-3p
hsa-miR-1247-5p
hsa-miR-1248
hsa-miR-1249-3p
hsa-miR-1249-5p
hsa-miR-1250-3p
hsa-miR-1250-5p
hsa-miR-1251-3p
hsa-miR-1251-5p
hsa-miR-1252-3p
hsa-miR-1252-5p
hsa-miR-1253
hsa-miR-1254
hsa-miR-1255a
hsa-miR-1255b-2-3p
hsa-miR-1255b-5p
hsa-miR-1256
hsa-miR-1257
hsa-miR-1258
hsa-miR-125a-3p
hsa-miR-125a-5p
hsa-miR-125b-1-3p
hsa-miR-125b-2-3p
hsa-miR-125b-5p
hsa-miR-1260a
hsa-miR-1260b
hsa-miR-1261
hsa-miR-1262
hsa-miR-1263
hsa-miR-126-3p
hsa-miR-1264
hsa-miR-1265
hsa-miR-126-5p
hsa-miR-1266-3p
hsa-miR-1266-5p
hsa-miR-1267
hsa-miR-1268a
hsa-miR-1268b
hsa-miR-1269a
hsa-miR-1269b
hsa-miR-1270
hsa-miR-1271-3p
hsa-miR-1271-5p
hsa-miR-1272
hsa-miR-1273a
hsa-miR-1273c
hsa-miR-1273d
hsa-miR-1273e
hsa-miR-1273f
hsa-miR-1273g-3p
hsa-miR-1273g-5p
hsa-miR-1273h-3p
hsa-miR-1273h-5p
hsa-miR-127-3p
hsa-miR-1275
hsa-miR-127-5p
hsa-miR-1276
hsa-miR-1277-3p
hsa-miR-1277-5p
hsa-miR-1278
hsa-miR-1279
hsa-miR-1281
hsa-miR-128-1-5p
hsa-miR-1282
hsa-miR-128-2-5p
hsa-miR-1283
hsa-miR-128-3p
hsa-miR-1284
hsa-miR-1285-3p
hsa-miR-1285-5p
hsa-miR-1286
hsa-miR-1287-3p
hsa-miR-1287-5p
hsa-miR-1288-3p
hsa-miR-1288-5p
hsa-miR-1289
hsa-miR-1290
hsa-miR-1291
hsa-miR-129-1-3p
hsa-miR-1292-3p
hsa-miR-129-2-3p
hsa-miR-1292-5p
hsa-miR-1293
hsa-miR-1294
hsa-miR-1295a
hsa-miR-1295b-3p
hsa-miR-1295b-5p
hsa-miR-129-5p
hsa-miR-1296-3p
hsa-miR-1296-5p
hsa-miR-1297
hsa-miR-1298-3p
hsa-miR-1298-5p
hsa-miR-1299
hsa-miR-1301-3p
hsa-miR-1301-5p
hsa-miR-1302
hsa-miR-1303
hsa-miR-1304-3p
hsa-miR-1304-5p
hsa-miR-1305
hsa-miR-1306-3p
hsa-miR-1306-5p
hsa-miR-1307-3p
hsa-miR-1307-5p
hsa-miR-130a-3p
hsa-miR-130a-5p
hsa-miR-130b-3p
hsa-miR-130b-5p
hsa-miR-1321
hsa-miR-1322
hsa-miR-1323
hsa-miR-132-3p
hsa-miR-1324
hsa-miR-132-5p
hsa-miR-133a-3p
hsa-miR-133a-5p
hsa-miR-133b
hsa-miR-1343-3p
hsa-miR-1343-5p
hsa-miR-134-3p
hsa-miR-134-5p
hsa-miR-135a-2-3p
hsa-miR-135a-3p
hsa-miR-135a-5p
hsa-miR-135b-3p
hsa-miR-135b-5p
hsa-miR-136-3p
hsa-miR-136-5p
hsa-miR-137
hsa-miR-138-1-3p
hsa-miR-138-2-3p
hsa-miR-138-5p
hsa-miR-139-3p
hsa-miR-139-5p
hsa-miR-1-3p
hsa-miR-140-3p
hsa-miR-140-5p
hsa-miR-141-3p
hsa-miR-141-5p
hsa-miR-142-3p
hsa-miR-142-5p
hsa-miR-143-3p
hsa-miR-143-5p
hsa-miR-144-3p
hsa-miR-144-5p
hsa-miR-145-3p
hsa-miR-145-5p
hsa-miR-1468-3p
hsa-miR-1468-5p
hsa-miR-1469
hsa-miR-146a-3p
hsa-miR-146a-5p
hsa-miR-146b-3p
hsa-miR-146b-5p
hsa-miR-1470
hsa-miR-1471
hsa-miR-147a
hsa-miR-147b
hsa-miR-148a-3p
hsa-miR-148a-5p
hsa-miR-148b-3p
hsa-miR-148b-5p
hsa-miR-149-3p
hsa-miR-149-5p
hsa-miR-150-3p
hsa-miR-150-5p
hsa-miR-151a-3p
hsa-miR-151a-5p
hsa-miR-151b
hsa-miR-152-3p
hsa-miR-152-5p
hsa-miR-153-3p
hsa-miR-153-5p
hsa-miR-1537-3p
hsa-miR-1537-5p
hsa-miR-1538
hsa-miR-1539
hsa-miR-154-3p
hsa-miR-154-5p
hsa-miR-155-3p
hsa-miR-155-5p
hsa-miR-1587
hsa-miR-15a-3p
hsa-miR-15a-5p
hsa-miR-15b-3p
hsa-miR-15b-5p
hsa-miR-1-5p
hsa-miR-16-1-3p
hsa-miR-16-2-3p
hsa-miR-16-5p
hsa-miR-17-3p
hsa-miR-17-5p
hsa-miR-181a-2-3p
hsa-miR-181a-3p
hsa-miR-181a-5p
hsa-miR-181b-2-3p
hsa-miR-181b-3p
hsa-miR-181b-5p
hsa-miR-181c-3p
hsa-miR-181c-5p
hsa-miR-181d-3p
hsa-miR-181d-5p
hsa-miR-182-3p
hsa-miR-1825
hsa-miR-182-5p
hsa-miR-1827
hsa-miR-183-3p
hsa-miR-183-5p
hsa-miR-184
hsa-miR-185-3p
hsa-miR-185-5p
hsa-miR-186-3p
hsa-miR-186-5p
hsa-miR-187-3p
hsa-miR-187-5p
hsa-miR-188-3p
hsa-miR-188-5p
hsa-miR-18a-3p
hsa-miR-18a-5p
hsa-miR-18b-3p
hsa-miR-18b-5p
hsa-miR-1908-3p
hsa-miR-1908-5p
hsa-miR-1909-3p
hsa-miR-1909-5p
hsa-miR-190a-3p
hsa-miR-190a-5p
hsa-miR-190b
hsa-miR-1910-3p
hsa-miR-1910-5p
hsa-miR-1911-3p
hsa-miR-1911-5p
hsa-miR-1912
hsa-miR-1913
hsa-miR-191-3p
hsa-miR-1914-3p
hsa-miR-1914-5p
hsa-miR-1915-3p
hsa-miR-1915-5p
hsa-miR-191-5p
hsa-miR-192-3p
hsa-miR-192-5p
hsa-miR-193a-3p
hsa-miR-193a-5p
hsa-miR-193b-3p
hsa-miR-193b-5p
hsa-miR-194-3p
hsa-miR-194-5p
hsa-miR-195-3p
hsa-miR-195-5p
hsa-miR-196a-1-3p
hsa-miR-196a-3p
hsa-miR-196a-5p
hsa-miR-196b-3p
hsa-miR-196b-5p
hsa-miR-1972
hsa-miR-1973
hsa-miR-197-3p
hsa-miR-197-5p
hsa-miR-1976
hsa-miR-198
hsa-miR-199a-1-5p
hsa-miR-199a-2-5p
hsa-miR-199a-3p
hsa-miR-199a-3p
hsa-miR-199b-3p
hsa-miR-199a-5p
hsa-miR-199b-3p
hsa-miR-199b-5p
hsa-miR-19a-3p
hsa-miR-19a-5p
hsa-miR-19b-1-5p
hsa-miR-19b-2-5p
hsa-miR-19b-3p
hsa-miR-200a-3p
hsa-miR-200a-5p
hsa-miR-200b-3p
hsa-miR-200b-5p
hsa-miR-200c-3p
hsa-miR-200c-5p
hsa-miR-202-3p
hsa-miR-202-5p
hsa-miR-203a-3p
hsa-miR-203a-5p
hsa-miR-203b-3p
hsa-miR-203b-5p
hsa-miR-204-3p
hsa-miR-204-5p
hsa-miR-2052
hsa-miR-2053
hsa-miR-205-3p
hsa-miR-2054
hsa-miR-205-5p
hsa-miR-206
hsa-miR-208a-3p
hsa-miR-208a-5p
hsa-miR-208b-3p
hsa-miR-208b-5p
hsa-miR-20a-3p
hsa-miR-20a-5p
hsa-miR-20b-3p
hsa-miR-20b-5p
hsa-miR-210-3p
hsa-miR-210-5p
hsa-miR-2110
hsa-miR-2113
hsa-miR-211-3p
hsa-miR-2114-3p
hsa-miR-2114-5p
hsa-miR-2115-3p
hsa-miR-2115-5p
hsa-miR-211-5p
hsa-miR-2116-3p
hsa-miR-2116-5p
hsa-miR-2117
hsa-miR-212-3p
hsa-miR-212-5p
hsa-miR-21-3p
hsa-miR-214-3p
hsa-miR-214-5p
hsa-miR-215-3p
hsa-miR-215-5p
hsa-miR-21-5p
hsa-miR-216a-3p
hsa-miR-216a-5p
hsa-miR-216b-3p
hsa-miR-216b-5p
hsa-miR-217
hsa-miR-218-1-3p
hsa-miR-218-2-3p
hsa-miR-218-5p
hsa-miR-219a-1-3p
hsa-miR-219a-2-3p
hsa-miR-219a-5p
hsa-miR-219b-3p
hsa-miR-219b-5p
hsa-miR-221-3p
hsa-miR-221-5p
hsa-miR-222-3p
hsa-miR-222-5p
hsa-miR-223-3p
hsa-miR-223-5p
hsa-miR-22-3p
hsa-miR-224-3p
hsa-miR-224-5p
hsa-miR-22-5p
hsa-miR-2276-3p
hsa-miR-2276-5p
hsa-miR-2277-3p
hsa-miR-2277-5p
hsa-miR-2278
hsa-miR-2355-3p
hsa-miR-2355-5p
hsa-miR-2392
hsa-miR-23a-3p
hsa-miR-23a-5p
hsa-miR-23b-3p
hsa-miR-23b-5p
hsa-miR-23c
hsa-miR-24-1-5p
hsa-miR-24-2-5p
hsa-miR-24-3p
hsa-miR-2467-3p
hsa-miR-2467-5p
hsa-miR-25-3p
hsa-miR-25-5p
hsa-miR-2681-3p
hsa-miR-2681-5p
hsa-miR-2682-3p
hsa-miR-2682-5p
hsa-miR-26a-1-3p
hsa-miR-26a-2-3p
hsa-miR-26a-5p
hsa-miR-26b-3p
hsa-miR-26b-5p
hsa-miR-27a-3p
hsa-miR-27a-5p
hsa-miR-27b-3p
hsa-miR-27b-5p
hsa-miR-28-3p
hsa-miR-28-5p
hsa-miR-2861
hsa-miR-2909
hsa-miR-291-3p
hsa-miR-291-5p
hsa-miR-292-3p
hsa-miR-292-5p
hsa-miR-296-3p
hsa-miR-296-5p
hsa-miR-297
hsa-miR-298
hsa-miR-299-3p
hsa-miR-299-5p
hsa-miR-29a-3p
hsa-miR-29a-5p
hsa-miR-29b-1-5p
hsa-miR-29b-2-5p
hsa-miR-29b-3p
hsa-miR-29c-3p
hsa-miR-29c-5p
hsa-miR-300
hsa-miR-301a-3p
hsa-miR-301a-5p
hsa-miR-301b-3p
hsa-miR-301b-5p
hsa-miR-302a-3p
hsa-miR-302a-5p
hsa-miR-302b-3p
hsa-miR-302b-5p
hsa-miR-302c-3p
hsa-miR-302c-5p
hsa-miR-302d-3p
hsa-miR-302d-5p
hsa-miR-302e
hsa-miR-302f
hsa-miR-3064-3p
hsa-miR-3064-5p
hsa-miR-3065-3p
hsa-miR-3065-5p
hsa-miR-3074-3p
hsa-miR-3074-5p
hsa-miR-30a-3p
hsa-miR-30a-5p
hsa-miR-30b-3p
hsa-miR-30b-5p
hsa-miR-30c-1-3p
hsa-miR-30c-2-3p
hsa-miR-30c-5p
hsa-miR-30d-3p
hsa-miR-30d-5p
hsa-miR-30e-3p
hsa-miR-30e-5p
hsa-miR-3115
hsa-miR-3116
hsa-miR-3117-3p
hsa-miR-3117-5p
hsa-miR-3118
hsa-miR-3119
hsa-miR-3120-3p
hsa-miR-3120-5p
hsa-miR-3121-3p
hsa-miR-3121-5p
hsa-miR-3122
hsa-miR-3123
hsa-miR-3124-3p
hsa-miR-3124-5p
hsa-miR-3125
hsa-miR-3126-3p
hsa-miR-3126-5p
hsa-miR-3127-3p
hsa-miR-3127-5p
hsa-miR-3128
hsa-miR-3129-3p
hsa-miR-3129-5p
hsa-miR-3130-3p
hsa-miR-3130-5p
hsa-miR-3131
hsa-miR-3132
hsa-miR-3133
hsa-miR-3134
hsa-miR-3135a
hsa-miR-3135b
hsa-miR-3136-3p
hsa-miR-3136-5p
hsa-miR-3137
hsa-miR-3138
hsa-miR-3139
hsa-miR-31-3p
hsa-miR-3140-3p
hsa-miR-3140-5p
hsa-miR-3141
hsa-miR-3142
hsa-miR-3143
hsa-miR-3144-3p
hsa-miR-3144-5p
hsa-miR-3145-3p
hsa-miR-3145-5p
hsa-miR-3146
hsa-miR-3147
hsa-miR-3148
hsa-miR-3149
hsa-miR-3150a-3p
hsa-miR-3150a-5p
hsa-miR-3150b-3p
hsa-miR-3150b-5p
hsa-miR-3151-3p
hsa-miR-3151-5p
hsa-miR-3152-3p
hsa-miR-3152-5p
hsa-miR-3153
hsa-miR-3154
hsa-miR-3155a
hsa-miR-3155b
hsa-miR-3156-3p
hsa-miR-3156-5p
hsa-miR-3157-3p
hsa-miR-3157-5p
hsa-miR-3158-3p
hsa-miR-3158-5p
hsa-miR-3159
hsa-miR-31-5p
hsa-miR-3160-3p
hsa-miR-3160-5p
hsa-miR-3161
hsa-miR-3162-3p
hsa-miR-3162-5p
hsa-miR-3163
hsa-miR-3164
hsa-miR-3165
hsa-miR-3166
hsa-miR-3167
hsa-miR-3168
hsa-miR-3169
hsa-miR-3170
hsa-miR-3171
hsa-miR-3173-3p
hsa-miR-3173-5p
hsa-miR-3174
hsa-miR-3175
hsa-miR-3176
hsa-miR-3177-3p
hsa-miR-3177-5p
hsa-miR-3178
hsa-miR-3179
hsa-miR-3180
hsa-miR-3180-3p
hsa-miR-3180-5p
hsa-miR-3181
hsa-miR-3182
hsa-miR-3183
hsa-miR-3184-3p
hsa-miR-3184-5p
hsa-miR-3185
hsa-miR-3186-3p
hsa-miR-3186-5p
hsa-miR-3187-3p
hsa-miR-3187-5p
hsa-miR-3188
hsa-miR-3189-3p
hsa-miR-3189-5p
hsa-miR-3190-3p
hsa-miR-3190-5p
hsa-miR-3191-3p
hsa-miR-3191-5p
hsa-miR-3192-3p
hsa-miR-3192-5p
hsa-miR-3193
hsa-miR-3194-3p
hsa-miR-3194-5p
hsa-miR-3195
hsa-miR-3196
hsa-miR-3197
hsa-miR-3198
hsa-miR-3199
hsa-miR-3200-3p
hsa-miR-3200-5p
hsa-miR-3201
hsa-miR-3202
hsa-miR-320a
hsa-mir-320a-3p
hsa-miR-320b
hsa-miR-320c
hsa-miR-320d
hsa-miR-320e
hsa-miR-323a-3p
hsa-miR-323a-5p
hsa-miR-323b-3p
hsa-miR-323b-5p
hsa-miR-32-3p
hsa-miR-324-3p
hsa-miR-324-5p
hsa-miR-325
hsa-miR-32-5p
hsa-miR-326
hsa-miR-328-3p
hsa-miR-328-5p
hsa-miR-329-3p
hsa-miR-329-5p
hsa-miR-330-3p
hsa-miR-330-5p
hsa-miR-331-3p
hsa-miR-331-5p
hsa-miR-335-3p
hsa-miR-335-5p
hsa-miR-337-3p
hsa-miR-337-5p
hsa-miR-338-3p
hsa-miR-338-5p
hsa-miR-339-3p
hsa-miR-339-5p
hsa-miR-33a-3p
hsa-miR-33a-5p
hsa-miR-33b-3p
hsa-miR-33b-5p
hsa-miR-340-3p
hsa-miR-340-5p
hsa-miR-342-3p
hsa-miR-342-5p
hsa-miR-345-3p
hsa-miR-345-5p
hsa-miR-346
hsa-miR-34a-3p
hsa-miR-34a-5p
hsa-miR-34b-3p
hsa-miR-34b-5p
hsa-miR-34c-3p
hsa-miR-34c-5p
hsa-miR-3529-3p
hsa-miR-3529-5p
hsa-miR-3591-3p
hsa-miR-3591-5p
hsa-miR-3605-3p
hsa-miR-3605-5p
hsa-miR-3606-3p
hsa-miR-3606-5p
hsa-miR-3607-3p
hsa-miR-3607-5p
hsa-miR-3609
hsa-miR-3610
hsa-miR-3611
hsa-miR-3612
hsa-miR-3613-3p
hsa-miR-3613-5p
hsa-miR-361-3p
hsa-miR-3614-3p
hsa-miR-3614-5p
hsa-miR-3615
hsa-miR-361-5p
hsa-miR-3616-3p
hsa-miR-3616-5p
hsa-miR-3617-3p
hsa-miR-3617-5p
hsa-miR-3618
hsa-miR-3619-3p
hsa-miR-3619-5p
hsa-miR-3620-3p
hsa-miR-3620-5p
hsa-miR-3621
hsa-miR-3622a-3p
hsa-miR-3622a-5p
hsa-miR-3622b-3p
hsa-miR-3622b-5p
hsa-miR-362-3p
hsa-miR-362-5p
hsa-miR-363-3p
hsa-miR-363-5p
hsa-miR-3646
hsa-miR-3648
hsa-miR-3649
hsa-miR-3650
hsa-miR-3651
hsa-miR-3652
hsa-miR-3653-3p
hsa-miR-3653-5p
hsa-miR-3654
hsa-miR-3655
hsa-miR-3656
hsa-miR-3657
hsa-miR-3658
hsa-miR-3659
hsa-miR-365a-3p
hsa-miR-365a-5p
hsa-miR-365b-3p
hsa-miR-365b-5p
hsa-miR-3660
hsa-miR-3661
hsa-miR-3662
hsa-miR-3663-3p
hsa-miR-3663-5p
hsa-miR-3664-3p
hsa-miR-3664-5p
hsa-miR-3665
hsa-miR-3666
hsa-miR-3667-3p
hsa-miR-3667-5p
hsa-miR-3668
hsa-miR-3670
hsa-miR-3671
hsa-miR-3672
hsa-miR-367-3p
hsa-miR-3674
hsa-miR-3675-3p
hsa-miR-3675-5p
hsa-miR-367-5p
hsa-miR-3677-3p
hsa-miR-3677-5p
hsa-miR-3678-3p
hsa-miR-3678-5p
hsa-miR-3679-3p
hsa-miR-3679-5p
hsa-miR-3680-3p
hsa-miR-3680-5p
hsa-miR-3681-3p
hsa-miR-3681-5p
hsa-miR-3682-3p
hsa-miR-3682-5p
hsa-miR-3683
hsa-miR-3684
hsa-miR-3685
hsa-miR-3686
hsa-miR-3687
hsa-miR-3688-3p
hsa-miR-3688-5p
hsa-miR-3689a-3p
hsa-miR-3689a-5p
hsa-miR-3689b-3p
hsa-miR-3689c
hsa-miR-3689d
hsa-miR-3689e
hsa-miR-3689f
hsa-miR-3690
hsa-miR-3691-3p
hsa-miR-3691-5p
hsa-miR-3692-3p
hsa-miR-3692-5p
hsa-miR-369-3p
hsa-miR-369-5p
hsa-miR-370-3p
hsa-miR-370-5p
hsa-miR-3713
hsa-miR-3714
hsa-miR-371a-3p
hsa-miR-371a-5p
hsa-miR-371b-3p
hsa-miR-371b-5p
hsa-miR-372-3p
hsa-miR-372-5p
hsa-miR-373-3p
hsa-miR-373-5p
hsa-miR-374a-3p
hsa-miR-374a-5p
hsa-miR-374b-3p
hsa-miR-374b-5p
hsa-miR-374c-3p
hsa-miR-374c-5p
hsa-miR-375
hsa-miR-376a-2-5p
hsa-miR-376a-3p
hsa-miR-376a-5p
hsa-miR-376b-3p
hsa-miR-376b-5p
hsa-miR-376c-3p
hsa-miR-376c-5p
hsa-miR-377-3p
hsa-miR-377-5p
hsa-miR-378a-3p
hsa-miR-378a-5p
hsa-miR-378b
hsa-miR-378c
hsa-miR-378d
hsa-miR-378e
hsa-miR-378f
hsa-miR-378g
hsa-miR-378h
hsa-miR-378i
hsa-miR-378j
hsa-miR-379-3p
hsa-miR-379-5p
hsa-miR-380-3p
hsa-miR-380-5p
hsa-miR-381-3p
hsa-miR-381-5p
hsa-miR-382-3p
hsa-miR-382-5p
hsa-miR-383-3p
hsa-miR-383-5p
hsa-miR-384
hsa-miR-3907
hsa-miR-3908
hsa-miR-3909
hsa-miR-3910
hsa-miR-3911
hsa-miR-3912-3p
hsa-miR-3912-5p
hsa-miR-3913-3p
hsa-miR-3913-5p
hsa-miR-3914
hsa-miR-3915
hsa-miR-3916
hsa-miR-3917
hsa-miR-3918
hsa-miR-3919
hsa-miR-3920
hsa-miR-3921
hsa-miR-3922-3p
hsa-miR-3922-5p
hsa-miR-3923
hsa-miR-3924
hsa-miR-3925-3p
hsa-miR-3925-5p
hsa-miR-3926
hsa-miR-3927-3p
hsa-miR-3927-5p
hsa-miR-3928-3p
hsa-miR-3928-5p
hsa-miR-3929
hsa-miR-3934-3p
hsa-miR-3934-5p
hsa-miR-3935
hsa-miR-3936
hsa-miR-3937
hsa-miR-3938
hsa-miR-3939
hsa-miR-3940-3p
hsa-miR-3940-5p
hsa-miR-3941
hsa-miR-3942-3p
hsa-miR-3942-5p
hsa-miR-3943
hsa-miR-3944-3p
hsa-miR-3944-5p
hsa-miR-3945
hsa-miR-3960
hsa-miR-3972
hsa-miR-3973
hsa-miR-3974
hsa-miR-3975
hsa-miR-3976
hsa-miR-3977
hsa-miR-3978
hsa-miR-409-3p
hsa-miR-409-5p
hsa-miR-410-3p
hsa-miR-410-5p
hsa-miR-411-3p
hsa-miR-411-5p
hsa-miR-412-3p
hsa-miR-412-5p
hsa-miR-421
hsa-miR-422a
hsa-miR-423-3p
hsa-miR-423-5p
hsa-miR-424-3p
hsa-miR-424-5p
hsa-miR-4251
hsa-miR-4252
hsa-miR-4253
hsa-miR-425-3p
hsa-miR-4254
hsa-miR-4255
hsa-miR-425-5p
hsa-miR-4256
hsa-miR-4257
hsa-miR-4258
hsa-miR-4259
hsa-miR-4260
hsa-miR-4261
hsa-miR-4262
hsa-miR-4263
hsa-miR-4264
hsa-miR-4265
hsa-miR-4266
hsa-miR-4267
hsa-miR-4268
hsa-miR-4269
hsa-miR-4270
hsa-miR-4271
hsa-miR-4272
hsa-miR-4273
hsa-miR-4274
hsa-miR-4275
hsa-miR-4276
hsa-miR-4277
hsa-miR-4278
hsa-miR-4279
hsa-miR-4280
hsa-miR-4281
hsa-miR-4282
hsa-miR-4283
hsa-miR-4284
hsa-miR-4285
hsa-miR-4286
hsa-miR-4287
hsa-miR-4288
hsa-miR-4289
hsa-miR-429
hsa-miR-4290
hsa-miR-4291
hsa-miR-4292
hsa-miR-4293
hsa-miR-4294
hsa-miR-4295
hsa-miR-4296
hsa-miR-4297
hsa-miR-4298
hsa-miR-4299
hsa-miR-4300
hsa-miR-4301
hsa-miR-4302
hsa-miR-4303
hsa-miR-4304
hsa-miR-4305
hsa-miR-4306
hsa-miR-4307
hsa-miR-4308
hsa-miR-4309
hsa-miR-4310
hsa-miR-4311
hsa-miR-4312
hsa-miR-4313
hsa-miR-431-3p
hsa-miR-4314
hsa-miR-4315
hsa-miR-431-5p
hsa-miR-4316
hsa-miR-4317
hsa-miR-4318
hsa-miR-4319
hsa-miR-4320
hsa-miR-4321
hsa-miR-4322
hsa-miR-4323
hsa-miR-432-3p
hsa-miR-4324
hsa-miR-4325
hsa-miR-432-5p
hsa-miR-4326
hsa-miR-4327
hsa-miR-4328
hsa-miR-4329
hsa-miR-4330
hsa-miR-433-3p
hsa-miR-433-5p
hsa-miR-4417
hsa-miR-4418
hsa-miR-4419a
hsa-miR-4419b
hsa-miR-4420
hsa-miR-4421
hsa-miR-4422
hsa-miR-4423-3p
hsa-miR-4423-5p
hsa-miR-4424
hsa-miR-4425
hsa-miR-4426
hsa-miR-4427
hsa-miR-4428
hsa-miR-4429
hsa-miR-4430
hsa-miR-4431
hsa-miR-4432
hsa-miR-4433a-3p
hsa-miR-4433a-5p
hsa-miR-4433b-3p
hsa-miR-4433b-5p
hsa-miR-4434
hsa-miR-4435
hsa-miR-4436a
hsa-miR-4436b-3p
hsa-miR-4436b-5p
hsa-miR-4437
hsa-miR-4438
hsa-miR-4439
hsa-miR-4440
hsa-miR-4441
hsa-miR-4442
hsa-miR-4443
hsa-miR-4444
hsa-miR-4445-3p
hsa-miR-4445-5p
hsa-miR-4446-3p
hsa-miR-4446-5p
hsa-miR-4447
hsa-miR-4448
hsa-miR-4449
hsa-miR-4450
hsa-miR-4451
hsa-miR-4452
hsa-miR-4453
hsa-miR-4454
hsa-miR-4455
hsa-miR-4456
hsa-miR-4457
hsa-miR-4458
hsa-miR-4459
hsa-miR-4460
hsa-miR-4461
hsa-miR-4462
hsa-miR-4463
hsa-miR-4464
hsa-miR-4465
hsa-miR-4466
hsa-miR-4467
hsa-miR-4468
hsa-miR-4469
hsa-miR-4470
hsa-miR-4471
hsa-miR-4472
hsa-miR-4473
hsa-miR-4474-3p
hsa-miR-4474-5p
hsa-miR-4475
hsa-miR-4476
hsa-miR-4477a
hsa-miR-4477b
hsa-miR-4478
hsa-miR-4479
hsa-miR-448
hsa-miR-4480
hsa-miR-4481
hsa-miR-4482-3p
hsa-miR-4482-5p
hsa-miR-4483
hsa-miR-4484
hsa-miR-4485-3p
hsa-miR-4485-5p
hsa-miR-4486
hsa-miR-4487
hsa-miR-4488
hsa-miR-4489
hsa-miR-4490
hsa-miR-4491
hsa-miR-4492
hsa-miR-4493
hsa-miR-4494
hsa-miR-4495
hsa-miR-4496
hsa-miR-4497
hsa-miR-4498
hsa-miR-4499
hsa-miR-449a
hsa-miR-449b-3p
hsa-miR-449b-5p
hsa-miR-449c-3p
hsa-miR-449c-5p
hsa-miR-4500
hsa-miR-4501
hsa-miR-4502
hsa-miR-4503
hsa-miR-4504
hsa-miR-4505
hsa-miR-4506
hsa-miR-4507
hsa-miR-4508
hsa-miR-4509
hsa-miR-450a-1-3p
hsa-miR-450a-2-3p
hsa-miR-450a-5p
hsa-miR-450b-3p
hsa-miR-450b-5p
hsa-miR-4510
hsa-miR-4511
hsa-miR-4512
hsa-miR-4513
hsa-miR-4514
hsa-miR-4515
hsa-miR-4516
hsa-miR-4517
hsa-miR-4518
hsa-miR-4519
hsa-miR-451a
hsa-miR-451b
hsa-miR-4520-2-3p
hsa-miR-4520-3p
hsa-miR-4520-5p
hsa-miR-4521
hsa-miR-4522
hsa-miR-4523
hsa-miR-452-3p
hsa-miR-4524a-3p
hsa-miR-4524a-5p
hsa-miR-4524b-3p
hsa-miR-4524b-5p
hsa-miR-4525
hsa-miR-452-5p
hsa-miR-4526
hsa-miR-4527
hsa-miR-4528
hsa-miR-4529-3p
hsa-miR-4529-5p
hsa-miR-4530
hsa-miR-4531
hsa-miR-4532
hsa-miR-4533
hsa-miR-4534
hsa-miR-4535
hsa-miR-4536-3p
hsa-miR-4536-5p
hsa-miR-4537
hsa-miR-4538
hsa-miR-4539
hsa-miR-4540
hsa-miR-454-3p
hsa-miR-454-5p
hsa-miR-455-3p
hsa-miR-455-5p
hsa-miR-4632-3p
hsa-miR-4632-5p
hsa-miR-4633-3p
hsa-miR-4633-5p
hsa-miR-4634
hsa-miR-4635
hsa-miR-4636
hsa-miR-4637
hsa-miR-4638-3p
hsa-miR-4638-5p
hsa-miR-4639-3p
hsa-miR-4639-5p
hsa-miR-4640-3p
hsa-miR-4640-5p
hsa-miR-4641
hsa-miR-4642
hsa-miR-4643
hsa-miR-4644
hsa-miR-4645-3p
hsa-miR-4645-5p
hsa-miR-4646-3p
hsa-miR-4646-5p
hsa-miR-4647
hsa-miR-4648
hsa-miR-4649-3p
hsa-miR-4649-5p
hsa-miR-4650-3p
hsa-miR-4650-5p
hsa-miR-4651
hsa-miR-4652-3p
hsa-miR-4652-5p
hsa-miR-4653-3p
hsa-miR-4653-5p
hsa-miR-4654
hsa-miR-4655-3p
hsa-miR-4655-5p
hsa-miR-4656
hsa-miR-4657
hsa-miR-4658
hsa-miR-4659a-3p
hsa-miR-4659a-5p
hsa-miR-4659b-3p
hsa-miR-4659b-5p
hsa-miR-466
hsa-miR-4660
hsa-miR-4661-3p
hsa-miR-4661-5p
hsa-miR-4662a-3p
hsa-miR-4662a-5p
hsa-miR-4662b
hsa-miR-4663
hsa-miR-4664-3p
hsa-miR-4664-5p
hsa-miR-4665-3p
hsa-miR-4665-5p
hsa-miR-4666a-3p
hsa-miR-4666a-5p
hsa-miR-4666b
hsa-miR-4667-3p
hsa-miR-4667-5p
hsa-miR-4668-3p
hsa-miR-4668-5p
hsa-miR-4669
hsa-miR-4670-3p
hsa-miR-4670-5p
hsa-miR-4671-3p
hsa-miR-4671-5p
hsa-miR-4672
hsa-miR-4673
hsa-miR-4674
hsa-miR-4675
hsa-miR-4676-3p
hsa-miR-4676-5p
hsa-miR-4677-3p
hsa-miR-4677-5p
hsa-miR-4678
hsa-miR-4679
hsa-miR-4680-3p
hsa-miR-4680-5p
hsa-miR-4681
hsa-miR-4682
hsa-miR-4683
hsa-miR-4684-3p
hsa-miR-4684-5p
hsa-miR-4685-3p
hsa-miR-4685-5p
hsa-miR-4686
hsa-miR-4687-3p
hsa-miR-4687-5p
hsa-miR-4688
hsa-miR-4689
hsa-miR-4690-3p
hsa-miR-4690-5p
hsa-miR-4691-3p
hsa-miR-4691-5p
hsa-miR-4692
hsa-miR-4693-3p
hsa-miR-4693-5p
hsa-miR-4694-3p
hsa-miR-4694-5p
hsa-miR-4695-3p
hsa-miR-4695-5p
hsa-miR-4696
hsa-miR-4697-3p
hsa-miR-4697-5p
hsa-miR-4698
hsa-miR-4699-3p
hsa-miR-4699-5p
hsa-miR-4700-3p
hsa-miR-4700-5p
hsa-miR-4701-3p
hsa-miR-4701-5p
hsa-miR-4703-3p
hsa-miR-4703-5p
hsa-miR-4704-3p
hsa-miR-4704-5p
hsa-miR-4705
hsa-miR-4706
hsa-miR-4707-3p
hsa-miR-4707-5p
hsa-miR-4708-3p
hsa-miR-4708-5p
hsa-miR-4709-3p
hsa-miR-4709-5p
hsa-miR-4710
hsa-miR-4711-3p
hsa-miR-4711-5p
hsa-miR-4712-3p
hsa-miR-4712-5p
hsa-miR-4713-3p
hsa-miR-4713-5p
hsa-miR-4714-3p
hsa-miR-4714-5p
hsa-miR-4715-3p
hsa-miR-4715-5p
hsa-miR-4716-3p
hsa-miR-4716-5p
hsa-miR-4717-3p
hsa-miR-4717-5p
hsa-miR-4718
hsa-miR-4719
hsa-miR-4720-3p
hsa-miR-4720-5p
hsa-miR-4721
hsa-miR-4722-3p
hsa-miR-4722-5p
hsa-miR-4723-3p
hsa-miR-4723-5p
hsa-miR-4724-3p
hsa-miR-4724-5p
hsa-miR-4725-3p
hsa-miR-4725-5p
hsa-miR-4726-3p
hsa-miR-4726-5p
hsa-miR-4727-3p
hsa-miR-4727-5p
hsa-miR-4728-3p
hsa-miR-4728-5p
hsa-miR-4729
hsa-miR-4730
hsa-miR-4731-3p
hsa-miR-4731-5p
hsa-miR-4732-3p
hsa-miR-4732-5p
hsa-miR-4733-3p
hsa-miR-4733-5p
hsa-miR-4734
hsa-miR-4735-3p
hsa-miR-4735-5p
hsa-miR-4736
hsa-miR-4737
hsa-miR-4738-3p
hsa-miR-4738-5p
hsa-miR-4739
hsa-miR-4740-3p
hsa-miR-4740-5p
hsa-miR-4741
hsa-miR-4742-3p
hsa-miR-4742-5p
hsa-miR-4743-3p
hsa-miR-4743-5p
hsa-miR-4744
hsa-miR-4745-3p
hsa-miR-4745-5p
hsa-miR-4746-3p
hsa-miR-4746-5p
hsa-miR-4747-3p
hsa-miR-4747-5p
hsa-miR-4748
hsa-miR-4749-3p
hsa-miR-4749-5p
hsa-miR-4750-3p
hsa-miR-4750-5p
hsa-miR-4751
hsa-miR-4752
hsa-miR-4753-3p
hsa-miR-4753-5p
hsa-miR-4754
hsa-miR-4755-3p
hsa-miR-4755-5p
hsa-miR-4756-3p
hsa-miR-4756-5p
hsa-miR-4757-3p
hsa-miR-4757-5p
hsa-miR-4758-3p
hsa-miR-4758-5p
hsa-miR-4759
hsa-miR-4760-3p
hsa-miR-4760-5p
hsa-miR-4761-3p
hsa-miR-4761-5p
hsa-miR-4762-3p
hsa-miR-4762-5p
hsa-miR-4763-3p
hsa-miR-4763-5p
hsa-miR-4764-3p
hsa-miR-4764-5p
hsa-miR-4765
hsa-miR-4766-3p
hsa-miR-4766-5p
hsa-miR-4767
hsa-miR-4768-3p
hsa-miR-4768-5p
hsa-miR-4769-3p
hsa-miR-4769-5p
hsa-miR-4770
hsa-miR-4771
hsa-miR-4772-3p
hsa-miR-4772-5p
hsa-miR-4773
hsa-miR-4774-3p
hsa-miR-4774-5p
hsa-miR-4775
hsa-miR-4776-3p
hsa-miR-4776-5p
hsa-miR-4777-3p
hsa-miR-4777-5p
hsa-miR-4778-3p
hsa-miR-4778-5p
hsa-miR-4779
hsa-miR-4780
hsa-miR-4781-3p
hsa-miR-4781-5p
hsa-miR-4782-3p
hsa-miR-4782-5p
hsa-miR-4783-3p
hsa-miR-4783-5p
hsa-miR-4784
hsa-miR-4785
hsa-miR-4786-3p
hsa-miR-4786-5p
hsa-miR-4787-3p
hsa-miR-4787-5p
hsa-miR-4788
hsa-miR-4789-3p
hsa-miR-4789-5p
hsa-miR-4790-3p
hsa-miR-4790-5p
hsa-miR-4791
hsa-miR-4792
hsa-miR-4793-3p
hsa-miR-4793-5p
hsa-miR-4794
hsa-miR-4795-3p
hsa-miR-4795-5p
hsa-miR-4796-3p
hsa-miR-4796-5p
hsa-miR-4797-3p
hsa-miR-4797-5p
hsa-miR-4798-3p
hsa-miR-4798-5p
hsa-miR-4799-3p
hsa-miR-4799-5p
hsa-miR-4800-3p
hsa-miR-4800-5p
hsa-miR-4801
hsa-miR-4802-3p
hsa-miR-4802-5p
hsa-miR-4803
hsa-miR-4804-3p
hsa-miR-4804-5p
hsa-miR-483-3p
hsa-miR-483-5p
hsa-miR-484
hsa-miR-485-3p
hsa-miR-485-5p
hsa-miR-486-3p
hsa-miR-486-5p
hsa-miR-487a-3p
hsa-miR-487a-5p
hsa-miR-487b-3p
hsa-miR-487b-5p
hsa-miR-488-3p
hsa-miR-488-5p
hsa-miR-489-3p
hsa-miR-489-5p
hsa-miR-490-3p
hsa-miR-490-5p
hsa-miR-491-3p
hsa-miR-491-5p
hsa-miR-492
hsa-miR-493-3p
hsa-miR-493-5p
hsa-miR-494-3p
hsa-miR-494-5p
hsa-miR-495-3p
hsa-miR-495-5p
hsa-miR-496
hsa-miR-497-3p
hsa-miR-497-5p
hsa-miR-498
hsa-miR-498-3p
hsa-miR-4999-3p
hsa-miR-4999-5p
hsa-miR-499a-3p
hsa-miR-499a-5p
hsa-miR-499b-3p
hsa-miR-499b-5p
hsa-miR-5000-3p
hsa-miR-5000-5p
hsa-miR-5001-3p
hsa-miR-5001-5p
hsa-miR-5002-3p
hsa-miR-5002-5p
hsa-miR-5003-3p
hsa-miR-5003-5p
hsa-miR-5004-3p
hsa-miR-5004-5p
hsa-miR-5006-3p
hsa-miR-5006-5p
hsa-miR-5007-3p
hsa-miR-5007-5p
hsa-miR-5008-3p
hsa-miR-5008-5p
hsa-miR-5009-3p
hsa-miR-5009-5p
hsa-miR-500a-3p
hsa-miR-500a-5p
hsa-miR-500b-3p
hsa-miR-500b-5p
hsa-miR-5010-3p
hsa-miR-5010-5p
hsa-miR-5011-3p
hsa-miR-5011-5p
hsa-miR-501-3p
hsa-miR-501-5p
hsa-miR-502-3p
hsa-miR-502-5p
hsa-miR-503-3p
hsa-miR-503-5p
hsa-miR-504-3p
hsa-miR-504-5p
hsa-miR-5047
hsa-miR-505-3p
hsa-miR-505-5p
hsa-miR-506-3p
hsa-miR-506-5p
hsa-miR-507
hsa-miR-508-3p
hsa-miR-508-5p
hsa-miR-5087
hsa-miR-5088-3p
hsa-miR-5088-5p
hsa-miR-5089-3p
hsa-miR-5089-5p
hsa-miR-5090
hsa-miR-5091
hsa-miR-5092
hsa-miR-5093
hsa-miR-509-3-5p
hsa-miR-509-3p
hsa-miR-5094
hsa-miR-5095
hsa-miR-509-5p
hsa-miR-5096
hsa-miR-5100
hsa-miR-510-3p
hsa-miR-510-5p
hsa-miR-511-3p
hsa-miR-511-5p
hsa-miR-512-3p
hsa-miR-512-5p
hsa-miR-513a-3p
hsa-miR-513a-5p
hsa-miR-513b-3p
hsa-miR-513b-5p
hsa-miR-513c-3p
hsa-miR-513c-5p
hsa-miR-514a-3p
hsa-miR-514a-5p
hsa-miR-514b-3p
hsa-miR-514b-5p
hsa-miR-515-3p
hsa-miR-515-5p
hsa-miR-516a-3p
hsa-miR-516a-5p
hsa-miR-516b-3p
hsa-miR-516b-5p
hsa-miR-517-5p
hsa-miR-517a-3p
hsa-miR-517b-3p
hsa-miR-517c-3p
hsa-miR-5186
hsa-miR-5187-3p
hsa-miR-5187-5p
hsa-miR-5188
hsa-miR-5189-3p
hsa-miR-5189-5p
hsa-miR-518a-3p
hsa-miR-518a-5p
hsa-miR-518b
hsa-miR-518c-3p
hsa-miR-518c-5p
hsa-miR-518d-3p
hsa-miR-518d-5p
hsa-miR-518e-3p
hsa-miR-518e-5p
hsa-miR-518f-3p
hsa-miR-518f-5p
hsa-miR-5190
hsa-miR-5191
hsa-miR-5192
hsa-miR-5193
hsa-miR-5194
hsa-miR-5195-3p
hsa-miR-5195-5p
hsa-miR-5196-3p
hsa-miR-5196-5p
hsa-miR-5197-3p
hsa-miR-5197-5p
hsa-miR-519a-3p
hsa-miR-519a-5p
hsa-miR-519b-3p
hsa-miR-519b-5p
hsa-miR-519c-3p
hsa-miR-519c-5p
hsa-miR-519d-3p
hsa-miR-519d-5p
hsa-miR-519e-3p
hsa-miR-519e-5p
hsa-miR-520a-3p
hsa-miR-520a-5p
hsa-miR-520b
hsa-miR-520c-3p
hsa-miR-520d-3p
hsa-miR-520d-5p
hsa-miR-520e
hsa-miR-520f-3p
hsa-miR-520f-5p
hsa-miR-520g-3p
hsa-miR-520g-5p
hsa-miR-520h
hsa-miR-521
hsa-miR-522-3p
hsa-miR-522-5p
hsa-miR-523-3p
hsa-miR-523-5p
hsa-miR-524-3p
hsa-miR-524-5p
hsa-miR-525-3p
hsa-miR-525-5p
hsa-miR-526a
hsa-miR-526a-5p
hsa-miR-526b-3p
hsa-miR-526b-5p
hsa-miR-527
hsa-miR-532-3p
hsa-miR-532-5p
hsa-miR-539-3p
hsa-miR-539-5p
hsa-miR-541-3p
hsa-miR-541-5p
hsa-miR-542-3p
hsa-miR-542-5p
hsa-miR-543
hsa-miR-544a
hsa-miR-544b
hsa-miR-545-3p
hsa-miR-545-5p
hsa-miR-548a-3p
hsa-miR-548a-5p
hsa-miR-548aa
hsa-miR-548ab
hsa-miR-548ac
hsa-miR-548ad-3p
hsa-miR-548ad-5p
hsa-miR-548ae-3p
hsa-miR-548ae-5p
hsa-miR-548ag
hsa-miR-548ah-3p
hsa-miR-548ah-5p
hsa-miR-548ai
hsa-miR-548aj-3p
hsa-miR-548aj-5p
hsa-miR-548ak
hsa-miR-548al
hsa-miR-548am-3p
hsa-miR-548am-5p
hsa-miR-548an
hsa-miR-548ao-3p
hsa-miR-548ao-5p
hsa-miR-548ap-3p
hsa-miR-548ap-5p
hsa-miR-548aq-3p
hsa-miR-548aq-5p
hsa-miR-548ar-3p
hsa-miR-548ar-5p
hsa-miR-548as-3p
hsa-miR-548as-5p
hsa-miR-548at-3p
hsa-miR-548at-5p
hsa-miR-548au-3p
hsa-miR-548au-5p
hsa-miR-548av-3p
hsa-miR-548av-5p
hsa-miR-548aw
hsa-miR-548ax
hsa-miR-548ay-3p
hsa-miR-548ay-5p
hsa-miR-548az-3p
hsa-miR-548az-5p
hsa-miR-548b-3p
hsa-miR-548b-5p
hsa-miR-548ba
hsa-miR-548bb-3p
hsa-miR-548bb-5p
hsa-miR-548c-3p
hsa-miR-548c-5p
hsa-miR-548d-3p
hsa-miR-548d-5p
hsa-miR-548e-3p
hsa-miR-548e-5p
hsa-miR-548f-3p
hsa-miR-548f-5p
hsa-miR-548g-3p
hsa-miR-548g-5p
hsa-miR-548h-3p
hsa-miR-548h-5p
hsa-miR-548i
hsa-miR-548j-3p
hsa-miR-548j-5p
hsa-miR-548k
hsa-miR-548l
hsa-miR-548m
hsa-miR-548n
hsa-miR-548o-3p
hsa-miR-548p
hsa-miR-548q
hsa-miR-548s
hsa-miR-548t-5p
hsa-miR-548u
hsa-miR-548v
hsa-miR-548w
hsa-miR-548x-3p
hsa-miR-548y
hsa-miR-548z
hsa-miR-549a
hsa-miR-550a-3-5p
hsa-miR-550a-3p
hsa-miR-550a-5p
hsa-miR-550b-2-5p
hsa-miR-550b-3p
hsa-miR-551a
hsa-miR-551b-3p
hsa-miR-551b-5p
hsa-miR-552-3p
hsa-miR-552-5p
hsa-miR-553
hsa-miR-554
hsa-miR-555
hsa-miR-556-3p
hsa-miR-556-5p
hsa-miR-557
hsa-miR-5571-3p
hsa-miR-5571-5p
hsa-miR-5572
hsa-miR-5579-3p
hsa-miR-5579-5p
hsa-miR-558
hsa-miR-5580-3p
hsa-miR-5580-5p
hsa-miR-5581-3p
hsa-miR-5581-5p
hsa-miR-5582-3p
hsa-miR-5582-5p
hsa-miR-5583-3p
hsa-miR-5583-5p
hsa-miR-5584-3p
hsa-miR-5584-5p
hsa-miR-5585-3p
hsa-miR-5585-5p
hsa-miR-5586-3p
hsa-miR-5586-5p
hsa-miR-5587-3p
hsa-miR-5587-5p
hsa-miR-5588-3p
hsa-miR-5588-5p
hsa-miR-5589-3p
hsa-miR-5589-5p
hsa-miR-559
hsa-miR-5590-3p
hsa-miR-5590-5p
hsa-miR-5591-3p
hsa-miR-5591-5p
hsa-miR-561-3p
hsa-miR-561-5p
hsa-miR-562
hsa-miR-563
hsa-miR-564
hsa-miR-566
hsa-miR-567
hsa-miR-568
hsa-miR-5680
hsa-miR-5681a
hsa-miR-5681b
hsa-miR-5682
hsa-miR-5683
hsa-miR-5684
hsa-miR-5685
hsa-miR-5686
hsa-miR-5687
hsa-miR-5688
hsa-miR-5689
hsa-miR-569
hsa-miR-5690
hsa-miR-5691
hsa-miR-5692a
hsa-miR-5692b
hsa-miR-5692c
hsa-miR-5693
hsa-miR-5694
hsa-miR-5695
hsa-miR-5696
hsa-miR-5697
hsa-miR-5698
hsa-miR-5699-3p
hsa-miR-5699-5p
hsa-miR-5700
hsa-miR-5701
hsa-miR-5702
hsa-miR-5703
hsa-miR-570-3p
hsa-miR-5704
hsa-miR-5705
hsa-miR-570-5p
hsa-miR-5706
hsa-miR-5707
hsa-miR-5708
hsa-miR-571
hsa-miR-572
hsa-miR-573
hsa-miR-5739
hsa-miR-574-3p
hsa-miR-574-5p
hsa-miR-575
hsa-miR-576-3p
hsa-miR-576-5p
hsa-miR-577
hsa-miR-578
hsa-miR-5787
hsa-miR-579-3p
hsa-miR-579-5p
hsa-miR-580-3p
hsa-miR-580-5p
hsa-miR-581
hsa-miR-582-3p
hsa-miR-582-5p
hsa-miR-583
hsa-miR-584-3p
hsa-miR-584-5p
hsa-miR-585-3p
hsa-miR-585-5p
hsa-miR-586
hsa-miR-587
hsa-miR-588
hsa-miR-589-3p
hsa-miR-589-5p
hsa-miR-590-3p
hsa-miR-590-5p
hsa-miR-591
hsa-miR-592
hsa-miR-593-3p
hsa-miR-593-5p
hsa-miR-595
hsa-miR-596
hsa-miR-597-3p
hsa-miR-597-5p
hsa-miR-598-3p
hsa-miR-598-5p
hsa-miR-599
hsa-miR-600
hsa-miR-601
hsa-miR-602
hsa-miR-603
hsa-miR-604
hsa-miR-605-3p
hsa-miR-605-5p
hsa-miR-606
hsa-miR-6068
hsa-miR-6069
hsa-miR-607
hsa-miR-6070
hsa-miR-6071
hsa-miR-6072
hsa-miR-6073
hsa-miR-6074
hsa-miR-6075
hsa-miR-6076
hsa-miR-6077
hsa-miR-6078
hsa-miR-6079
hsa-miR-608
hsa-miR-6080
hsa-miR-6081
hsa-miR-6082
hsa-miR-6083
hsa-miR-6084
hsa-miR-6085
hsa-miR-6086
hsa-miR-6087
hsa-miR-6088
hsa-miR-6089
hsa-miR-609
hsa-miR-6090
hsa-miR-610
hsa-miR-611
hsa-miR-612
hsa-miR-6124
hsa-miR-6125
hsa-miR-6126
hsa-miR-6127
hsa-miR-6128
hsa-miR-6129
hsa-miR-613
hsa-miR-6130
hsa-miR-6131
hsa-miR-6132
hsa-miR-6133
hsa-miR-6134
hsa-miR-614
hsa-miR-615-3p
hsa-miR-615-5p
hsa-miR-616-3p
hsa-miR-6165
hsa-miR-616-5p
hsa-miR-617
hsa-miR-618
hsa-miR-619-3p
hsa-miR-619-5p
hsa-miR-620
hsa-miR-621
hsa-miR-622
hsa-miR-623
hsa-miR-624-3p
hsa-miR-624-5p
hsa-miR-625-3p
hsa-miR-625-5p
hsa-miR-626
hsa-miR-627-3p
hsa-miR-627-5p
hsa-miR-628-3p
hsa-miR-628-5p
hsa-miR-629-3p
hsa-miR-629-5p
hsa-miR-630
hsa-miR-631
hsa-miR-632
hsa-miR-633
hsa-miR-634
hsa-miR-635
hsa-miR-636
hsa-miR-637
hsa-miR-638
hsa-miR-639
hsa-miR-640
hsa-miR-641
hsa-miR-642a-3p
hsa-miR-642a-5p
hsa-miR-642b-3p
hsa-miR-642b-5p
hsa-miR-643
hsa-miR-644a
hsa-miR-645
hsa-miR-646
hsa-miR-647
hsa-miR-648
hsa-miR-649
hsa-miR-6499-3p
hsa-miR-6499-5p
hsa-miR-650
hsa-miR-6500-3p
hsa-miR-6500-5p
hsa-miR-6501-3p
hsa-miR-6501-5p
hsa-miR-6502-3p
hsa-miR-6502-5p
hsa-miR-6503-3p
hsa-miR-6503-5p
hsa-miR-6504-3p
hsa-miR-6504-5p
hsa-miR-6505-3p
hsa-miR-6505-5p
hsa-miR-6506-3p
hsa-miR-6506-5p
hsa-miR-6507-3p
hsa-miR-6507-5p
hsa-miR-6508-3p
hsa-miR-6508-5p
hsa-miR-6509-3p
hsa-miR-6509-5p
hsa-miR-6510-3p
hsa-miR-6510-5p
hsa-miR-6511a-3p
hsa-miR-6511a-5p
hsa-miR-6511b-3p
hsa-miR-6511b-5p
hsa-miR-6512-3p
[truncated: 604 more rows]

## Sheet: miRperNeoplasm(90th parcentile)
miRNA	Neoplasm
hsa-let-7a-5p	Adenocarcinoma
hsa-let-7b-5p	Adenocarcinoma
hsa-let-7d-5p	Adenocarcinoma
hsa-let-7f-1-3p	Adenocarcinoma
hsa-miR-98-5p	Adenocarcinoma
hsa-miR-4430	Adenocarcinoma
hsa-miR-543	Adenocarcinoma
hsa-miR-133b	Adenocarcinoma
hsa-miR-126-5p	Adenocarcinoma
hsa-miR-323a-3p	Adenocarcinoma
hsa-miR-1587	Adenocarcinoma
hsa-miR-5700	Adenocarcinoma
hsa-miR-29b-2-5p	Adenocarcinoma
hsa-miR-3925-5p	Adenocarcinoma
hsa-miR-30a-3p	Adenocarcinoma
hsa-miR-1185-2-3p	Adenocarcinoma
hsa-miR-3187-5p	Adenocarcinoma
hsa-miR-374b-5p	Adenocarcinoma
hsa-miR-7-1-3p	Adenocarcinoma
hsa-miR-373-5p	Adenocarcinoma
hsa-miR-6511a-5p	Adenocarcinoma
hsa-miR-642b-3p	Adenocarcinoma
hsa-miR-30d-3p	Adenocarcinoma
hsa-miR-139-5p	Adenocarcinoma
hsa-miR-30d-5p	Adenocarcinoma
hsa-miR-6507-5p	Adenocarcinoma
hsa-miR-6722-3p	Adenocarcinoma
hsa-miR-199a-3p	Adenocarcinoma
hsa-miR-17-5p	Adenocarcinoma
hsa-miR-4269	Adenocarcinoma
hsa-miR-4496	Adenocarcinoma
hsa-miR-513a-5p	Adenocarcinoma
hsa-miR-516a-3p	Adenocarcinoma
hsa-miR-548e-3p	Adenocarcinoma
hsa-miR-4741	Adenocarcinoma
hsa-miR-1286	Adenocarcinoma
hsa-miR-4436b-3p	Adenocarcinoma
hsa-miR-1184	Adenocarcinoma
hsa-miR-376b-5p	Adenocarcinoma
hsa-miR-4267	Adenocarcinoma
hsa-miR-515-5p	Adenocarcinoma
hsa-miR-6501-3p	Adenocarcinoma
hsa-miR-135b-5p	Adenocarcinoma
hsa-miR-5095	Adenocarcinoma
hsa-let-7c-5p	Adenocarcinoma
hsa-let-7e-5p	Adenocarcinoma
hsa-let-7f-2-3p	Adenocarcinoma
hsa-let-7g-5p	Adenocarcinoma
hsa-let-7i-5p	Adenocarcinoma
hsa-miR-181a-5p	Adenocarcinoma
hsa-miR-27a-3p	Adenocarcinoma
hsa-miR-539-5p	Adenocarcinoma
hsa-miR-495-3p	Adenocarcinoma
hsa-miR-4770	Adenocarcinoma
hsa-miR-204-5p	Adenocarcinoma
hsa-miR-144-3p	Adenocarcinoma
hsa-miR-4632-5p	Adenocarcinoma
hsa-miR-4505	Adenocarcinoma
hsa-miR-1-3p	Adenocarcinoma
hsa-miR-762	Adenocarcinoma
hsa-miR-133a-3p	Adenocarcinoma
hsa-miR-4428	Adenocarcinoma
hsa-miR-4530	Adenocarcinoma
hsa-miR-377-3p	Adenocarcinoma
hsa-miR-1185-1-3p	Adenocarcinoma
hsa-miR-369-3p	Adenocarcinoma
hsa-miR-3150b-3p	Adenocarcinoma
hsa-miR-493-5p	Adenocarcinoma
hsa-miR-3665	Adenocarcinoma
hsa-miR-4328	Adenocarcinoma
hsa-miR-1227-5p	Adenocarcinoma
hsa-miR-4673	Adenocarcinoma
hsa-miR-376a-3p	Adenocarcinoma
hsa-miR-487a-3p	Adenocarcinoma
hsa-miR-338-5p	Adenocarcinoma
hsa-miR-99b-3p	Adenocarcinoma
hsa-miR-145-5p	Adenocarcinoma
hsa-miR-320b	Adenocarcinoma
hsa-miR-143-3p	Adenocarcinoma
hsa-miR-4443	Adenocarcinoma
hsa-miR-4314	Adenocarcinoma
hsa-miR-374c-5p	Adenocarcinoma
hsa-miR-4257	Adenocarcinoma
hsa-miR-936	Adenocarcinoma
hsa-miR-4656	Adenocarcinoma
hsa-miR-224-3p	Adenocarcinoma
hsa-miR-5001-5p	Adenocarcinoma
hsa-miR-218-5p	Adenocarcinoma
hsa-miR-4271	Adenocarcinoma
hsa-miR-3689a-5p	Adenocarcinoma
hsa-miR-5003-3p	Adenocarcinoma
hsa-miR-6088	Adenocarcinoma
hsa-miR-320d	Adenocarcinoma
hsa-miR-4695-5p	Adenocarcinoma
hsa-miR-135a-5p	Adenocarcinoma
hsa-miR-32-5p	Adenocarcinoma
hsa-miR-4499	Adenocarcinoma
hsa-miR-3666	Adenocarcinoma
hsa-miR-664a-3p	Adenocarcinoma
hsa-miR-3940-5p	Adenocarcinoma
hsa-miR-3692-5p	Adenocarcinoma
hsa-miR-371b-5p	Adenocarcinoma
hsa-miR-4463	Adenocarcinoma
hsa-let-7a-3p	Adenocarcinoma
hsa-miR-485-5p	Adenocarcinoma
hsa-miR-760	Adenocarcinoma
hsa-miR-6074	Adenocarcinoma
hsa-miR-3150a-3p	Adenocarcinoma
hsa-miR-125b-5p	Adenocarcinoma
hsa-miR-20a-3p	Adenocarcinoma
hsa-miR-4478	Adenocarcinoma
hsa-miR-4691-5p	Adenocarcinoma
hsa-miR-5196-5p	Adenocarcinoma
hsa-miR-30e-3p	Adenocarcinoma
hsa-miR-4651	Adenocarcinoma
hsa-miR-1233-5p	Adenocarcinoma
hsa-miR-140-5p	Adenocarcinoma
hsa-miR-3678-3p	Adenocarcinoma
hsa-miR-361-3p	Adenocarcinoma
hsa-miR-140-3p	Adenocarcinoma
hsa-miR-186-5p	Adenocarcinoma
hsa-miR-3679-5p	Adenocarcinoma
hsa-miR-99b-5p	Adenocarcinoma
hsa-miR-1915-3p	Adenocarcinoma
hsa-miR-454-3p	Adenocarcinoma
hsa-miR-4690-5p	Adenocarcinoma
hsa-miR-3910	Adenocarcinoma
hsa-miR-497-5p	Adenocarcinoma
hsa-miR-340-5p	Adenocarcinoma
hsa-miR-1285-3p	Adenocarcinoma
hsa-miR-3155b	Adenocarcinoma
hsa-miR-100-5p	Adenocarcinoma
hsa-miR-4763-3p	Adenocarcinoma
hsa-miR-361-5p	Adenocarcinoma
hsa-miR-185-5p	Adenocarcinoma
hsa-miR-362-3p	Adenocarcinoma
hsa-miR-132-3p	Adenocarcinoma
hsa-miR-4294	Adenocarcinoma
hsa-miR-195-5p	Adenocarcinoma
hsa-miR-152-3p	Adenocarcinoma
hsa-miR-577	Adenocarcinoma
hsa-miR-513a-3p	Adenocarcinoma
hsa-miR-374a-5p	Adenocarcinoma
hsa-miR-30c-5p	Adenocarcinoma
hsa-miR-6132	Adenocarcinoma
hsa-miR-5093	Adenocarcinoma
hsa-miR-513b-5p	Adenocarcinoma
hsa-miR-3607-3p	Adenocarcinoma
hsa-miR-223-3p	Adenocarcinoma
hsa-miR-422a	Adenocarcinoma
hsa-miR-29a-5p	Adenocarcinoma
hsa-miR-5006-5p	Adenocarcinoma
hsa-miR-4488	Adenocarcinoma
hsa-miR-3194-5p	Adenocarcinoma
hsa-miR-4725-3p	Adenocarcinoma
hsa-miR-3163	Adenocarcinoma
hsa-miR-4672	Adenocarcinoma
hsa-miR-380-3p	Adenocarcinoma
hsa-miR-101-3p	Adenocarcinoma
hsa-miR-4465	Adenocarcinoma
hsa-miR-671-5p	Adenocarcinoma
hsa-miR-545-3p	Adenocarcinoma
hsa-miR-1271-5p	Adenocarcinoma
hsa-miR-3132	Adenocarcinoma
hsa-miR-320a	Adenocarcinoma
hsa-miR-4476	Adenocarcinoma
hsa-miR-150-5p	Adenocarcinoma
hsa-miR-199b-5p	Adenocarcinoma
hsa-miR-6129	Adenocarcinoma
hsa-miR-4684-3p	Adenocarcinoma
hsa-miR-301a-3p	Adenocarcinoma
hsa-miR-29c-3p	Adenocarcinoma
hsa-miR-30e-5p	Adenocarcinoma
hsa-miR-1268b	Adenocarcinoma
hsa-miR-151a-5p	Adenocarcinoma
hsa-miR-5195-3p	Adenocarcinoma
hsa-miR-142-5p	Adenocarcinoma
hsa-miR-3154	Adenocarcinoma
hsa-miR-181b-3p	Adenocarcinoma
hsa-miR-488-3p	Adenocarcinoma
hsa-miR-4801	Adenocarcinoma
hsa-miR-378h	Adenocarcinoma
hsa-miR-130a-3p	Adenocarcinoma
hsa-miR-128-3p	Adenocarcinoma
hsa-miR-29b-3p	Adenocarcinoma
hsa-miR-4665-5p	Adenocarcinoma
hsa-miR-642a-3p	Adenocarcinoma
hsa-miR-22-3p	Adenocarcinoma
hsa-miR-34b-5p	Adenocarcinoma
hsa-miR-214-3p	Adenocarcinoma
hsa-miR-888-3p	Adenocarcinoma
hsa-miR-4282	Adenocarcinoma
hsa-miR-4640-5p	Adenocarcinoma
hsa-miR-4255	Adenocarcinoma
hsa-miR-4688	Adenocarcinoma
hsa-miR-19a-3p	Adenocarcinoma
hsa-miR-4316	Adenocarcinoma
hsa-miR-486-3p	Adenocarcinoma
hsa-miR-423-5p	Adenocarcinoma
hsa-miR-708-5p	Adenocarcinoma
hsa-miR-23b-3p	Adenocarcinoma
hsa-miR-30a-5p	Adenocarcinoma
hsa-miR-4738-3p	Adenocarcinoma
hsa-miR-4270	Adenocarcinoma
hsa-miR-557	Adenocarcinoma
hsa-miR-26b-5p	Adenocarcinoma
hsa-miR-378g	Adenocarcinoma
hsa-miR-148b-3p	Adenocarcinoma
hsa-miR-19b-3p	Adenocarcinoma
hsa-miR-224-5p	Adenocarcinoma
hsa-miR-4739	Adenocarcinoma
hsa-miR-181c-5p	Adenocarcinoma
hsa-miR-3652	Adenocarcinoma
hsa-miR-4317	Adenocarcinoma
hsa-miR-30b-5p	Adenocarcinoma
hsa-miR-3121-3p	Adenocarcinoma
hsa-miR-3065-5p	Adenocarcinoma
hsa-miR-27b-3p	Adenocarcinoma
hsa-miR-17-3p	Adenocarcinoma
hsa-miR-3617-5p	Adenocarcinoma
hsa-miR-548am-5p	Adenocarcinoma
hsa-miR-421	Adenocarcinoma
hsa-miR-4453	Adenocarcinoma
hsa-miR-3926	Adenocarcinoma
hsa-miR-616-5p	Adenocarcinoma
hsa-miR-3620-5p	Adenocarcinoma
hsa-miR-29a-3p	Adenocarcinoma
hsa-miR-939-5p	Adenocarcinoma
hsa-miR-20b-5p	Adenocarcinoma
hsa-miR-590-5p	Adenocarcinoma
hsa-miR-501-3p	Adenocarcinoma
hsa-miR-4429	Adenocarcinoma
hsa-miR-193b-3p	Adenocarcinoma
hsa-miR-199a-5p	Adenocarcinoma
hsa-miR-4534	Adenocarcinoma
hsa-miR-137	Adenocarcinoma
hsa-miR-1299	Adenocarcinoma
hsa-miR-26a-5p	Adenocarcinoma
hsa-miR-4659a-3p	Adenocarcinoma
hsa-miR-4447	Adenocarcinoma
hsa-miR-424-5p	Adenocarcinoma
hsa-miR-34a-5p	Adenocarcinoma
hsa-miR-2110	Adenocarcinoma
hsa-miR-520b	Adenocarcinoma
hsa-miR-4481	Adenocarcinoma
hsa-miR-92a-3p	Adenocarcinoma
hsa-miR-107	Adenocarcinoma
hsa-miR-298	Adenocarcinoma
hsa-miR-3180-3p	Adenocarcinoma
hsa-miR-3177-5p	Adenocarcinoma
hsa-miR-363-3p	Adenocarcinoma
hsa-miR-1255b-5p	Adenocarcinoma
hsa-miR-142-3p	Adenocarcinoma
hsa-miR-183-3p	Adenocarcinoma
hsa-miR-370-3p	Adenocarcinoma
hsa-miR-23a-3p	Adenocarcinoma
hsa-miR-944	Adenocarcinoma
hsa-miR-4755-3p	Adenocarcinoma
hsa-miR-16-5p	Adenocarcinoma
hsa-miR-15a-5p	Adenocarcinoma
hsa-miR-6504-3p	Adenocarcinoma
hsa-miR-4492	Adenocarcinoma
hsa-miR-4419b	Adenocarcinoma
hsa-miR-153-3p	Adenocarcinoma
hsa-miR-4291	Adenocarcinoma
hsa-miR-4498	Adenocarcinoma
hsa-miR-20a-5p	Adenocarcinoma
hsa-miR-1207-5p	Adenocarcinoma
hsa-miR-30c-2-3p	Adenocarcinoma
hsa-miR-520e	Adenocarcinoma
hsa-miR-24-3p	Adenocarcinoma
hsa-miR-452-5p	Adenocarcinoma
hsa-let-7f-5p	Adenocarcinoma
hsa-miR-103a-3p	Adenocarcinoma
hsa-miR-6081	Adenocarcinoma
hsa-miR-3680-3p	Adenocarcinoma
hsa-miR-6127	Adenocarcinoma
hsa-miR-3189-3p	Adenocarcinoma
hsa-miR-378c	Adenocarcinoma
hsa-miR-338-3p	Adenocarcinoma
hsa-miR-4459	Adenocarcinoma
hsa-miR-4487	Adenocarcinoma
hsa-miR-1260b	Adenocarcinoma
hsa-miR-629-3p	Adenocarcinoma
hsa-miR-18a-5p	Adenocarcinoma
hsa-miR-149-5p	Adenocarcinoma
hsa-miR-4638-3p	Adenocarcinoma
hsa-miR-875-3p	Adenocarcinoma
hsa-miR-4726-5p	Adenocarcinoma
hsa-miR-5692a	Adenocarcinoma
hsa-miR-4311	Adenocarcinoma
hsa-miR-1260a	Adenocarcinoma
hsa-miR-4773	Adenocarcinoma
hsa-miR-302c-5p	Adenocarcinoma
hsa-miR-491-5p	Adenocarcinoma
hsa-miR-892c-3p	Adenocarcinoma
hsa-miR-149-3p	Adenocarcinoma
hsa-miR-4514	Adenocarcinoma
hsa-miR-4306	Adenocarcinoma
hsa-miR-4719	Adenocarcinoma
hsa-miR-4441	Adenocarcinoma
hsa-miR-9-5p	Adenocarcinoma
hsa-miR-4646-5p	Adenocarcinoma
hsa-miR-33a-3p	Adenocarcinoma
hsa-miR-5190	Adenocarcinoma
hsa-miR-18b-5p	Adenocarcinoma
hsa-miR-324-3p	Adenocarcinoma
hsa-miR-206	Adenocarcinoma
hsa-miR-3158-5p	Adenocarcinoma
hsa-miR-4722-5p	Adenocarcinoma
hsa-miR-6721-5p	Adenocarcinoma
hsa-miR-5685	Adenocarcinoma
hsa-miR-5197-3p	Adenocarcinoma
hsa-miR-4482-3p	Adenocarcinoma
hsa-miR-4423-3p	Adenocarcinoma
hsa-miR-148a-3p	Adenocarcinoma
hsa-miR-5189-5p	Adenocarcinoma
hsa-miR-129-5p	Adenocarcinoma
hsa-miR-551b-5p	Adenocarcinoma
hsa-miR-4303	Adenocarcinoma
hsa-miR-518c-5p	Adenocarcinoma
hsa-miR-15b-5p	Adenocarcinoma
hsa-miR-345-3p	Adenocarcinoma
hsa-miR-5047	Adenocarcinoma
hsa-miR-4698	Adenocarcinoma
hsa-miR-192-5p	Adenocarcinoma
hsa-miR-1909-3p	Adenocarcinoma
hsa-miR-655-3p	Adenocarcinoma
hsa-miR-5787	Adenocarcinoma
hsa-miR-194-3p	Adenocarcinoma
hsa-miR-296-5p	Adenocarcinoma
hsa-miR-539-3p	Adenocarcinoma
hsa-miR-3168	Adenocarcinoma
hsa-miR-518a-5p	Adenocarcinoma
hsa-miR-141-5p	Adenocarcinoma
hsa-miR-6510-5p	Adenocarcinoma
hsa-miR-4786-3p	Adenocarcinoma
hsa-miR-373-3p	Adenocarcinoma
hsa-miR-1290	Adenocarcinoma
hsa-miR-26a-2-3p	Adenocarcinoma
hsa-miR-605-5p	Adenocarcinoma
hsa-miR-583	Adenocarcinoma
hsa-miR-1207-3p	Adenocarcinoma
hsa-miR-4261	Adenocarcinoma
hsa-miR-582-5p	Adenocarcinoma
hsa-miR-25-3p	Adenocarcinoma
hsa-miR-200a-3p	Adenocarcinoma
hsa-miR-548ap-3p	Adenocarcinoma
hsa-miR-200c-3p	Adenocarcinoma
hsa-miR-6715a-3p	Adenocarcinoma
hsa-miR-4675	Adenocarcinoma
hsa-miR-5689	Adenocarcinoma
hsa-miR-4729	Adenocarcinoma
hsa-miR-181d-5p	Adenocarcinoma
hsa-miR-16-1-3p	Adenocarcinoma
hsa-miR-509-5p	Adenocarcinoma
hsa-miR-4419a	Adenocarcinoma
hsa-miR-3529-3p	Adenocarcinoma
hsa-miR-10a-5p	Adenocarcinoma
hsa-miR-106b-5p	Adenocarcinoma
hsa-miR-622	Adenocarcinoma
hsa-miR-200b-5p	Adenocarcinoma
hsa-miR-196b-5p	Adenocarcinoma
hsa-miR-520d-3p	Adenocarcinoma
hsa-miR-5008-3p	Adenocarcinoma
hsa-miR-6071	Adenocarcinoma
hsa-miR-6086	Adenocarcinoma
hsa-miR-940	Adenocarcinoma
hsa-miR-2467-3p	Adenocarcinoma
hsa-miR-6715b-5p	Adenocarcinoma
hsa-miR-4265	Adenocarcinoma
hsa-miR-624-3p	Adenocarcinoma
hsa-miR-6124	Adenocarcinoma
hsa-miR-4503	Adenocarcinoma
hsa-miR-494-3p	Adenocarcinoma
hsa-miR-3153	Adenocarcinoma
hsa-miR-4766-5p	Adenocarcinoma
hsa-miR-4731-3p	Adenocarcinoma
hsa-miR-5703	Adenocarcinoma
hsa-miR-187-5p	Adenocarcinoma
hsa-miR-212-3p	Adenocarcinoma
hsa-miR-1275	Adenocarcinoma
hsa-miR-330-5p	Adenocarcinoma
hsa-miR-548ar-5p	Adenocarcinoma
hsa-miR-4292	Adenocarcinoma
hsa-miR-520c-3p	Adenocarcinoma
hsa-miR-1323	Adenocarcinoma
hsa-miR-4694-3p	Adenocarcinoma
hsa-miR-221-3p	Adenocarcinoma
hsa-miR-2115-5p	Adenocarcinoma
hsa-miR-4483	Adenocarcinoma
hsa-miR-5580-3p	Adenocarcinoma
hsa-miR-1827	Adenocarcinoma
hsa-miR-548j-5p	Adenocarcinoma
hsa-miR-188-3p	Adenocarcinoma
hsa-miR-548a-5p	Adenocarcinoma
hsa-miR-4533	Adenocarcinoma
hsa-miR-4457	Adenocarcinoma
hsa-miR-509-3-5p	Adenocarcinoma
hsa-miR-4762-3p	Adenocarcinoma
hsa-miR-376c-5p	Adenocarcinoma
hsa-miR-548ak	Adenocarcinoma
hsa-miR-6133	Adenocarcinoma
hsa-miR-4302	Adenocarcinoma
hsa-miR-4660	Adenocarcinoma
hsa-miR-4685-5p	Adenocarcinoma
hsa-miR-449b-5p	Adenocarcinoma
hsa-miR-3202	Adenocarcinoma
hsa-miR-513c-3p	Adenocarcinoma
hsa-miR-181b-5p	Adenocarcinoma
hsa-miR-1272	Adenocarcinoma
hsa-miR-124-3p	Adenocarcinoma
hsa-miR-1972	Adenocarcinoma
hsa-miR-9-3p	Adenocarcinoma
hsa-miR-2355-5p	Adenocarcinoma
hsa-miR-5692b	Adenocarcinoma
hsa-miR-4697-5p	Adenocarcinoma
hsa-miR-654-5p	Adenocarcinoma
hsa-miR-4789-3p	Adenocarcinoma
hsa-miR-200b-3p	Adenocarcinoma
hsa-miR-302b-5p	Adenocarcinoma
hsa-miR-518b	Adenocarcinoma
hsa-miR-146a-5p	Adenocarcinoma
hsa-miR-301b-3p	Adenocarcinoma
hsa-miR-548av-3p	Adenocarcinoma
hsa-miR-93-5p	Adenocarcinoma
hsa-miR-512-3p	Adenocarcinoma
hsa-miR-4287	Adenocarcinoma
hsa-miR-497-3p	Adenocarcinoma
hsa-miR-637	Adenocarcinoma
hsa-miR-3176	Adenocarcinoma
hsa-miR-548aa	Adenocarcinoma
hsa-miR-3180-5p	Adenocarcinoma
hsa-miR-485-3p	Adenocarcinoma
hsa-miR-4645-5p	Adenocarcinoma
hsa-miR-378b	Adenocarcinoma
hsa-miR-1276	Adenocarcinoma
hsa-miR-200c-5p	Adenocarcinoma
hsa-miR-3155a	Adenocarcinoma
hsa-miR-155-5p	Adenocarcinoma
hsa-miR-4700-5p	Adenocarcinoma
hsa-miR-33b-5p	Adenocarcinoma
hsa-miR-3679-3p	Adenocarcinoma
hsa-miR-5696	Adenocarcinoma
hsa-miR-4644	Adenocarcinoma
hsa-miR-92a-2-5p	Adenocarcinoma
hsa-miR-3613-3p	Adenocarcinoma
hsa-miR-181a-2-3p	Adenocarcinoma
hsa-miR-548am-3p	Adenocarcinoma
hsa-miR-1297	Adenocarcinoma
hsa-miR-5006-3p	Adenocarcinoma
hsa-miR-3140-3p	Adenocarcinoma
hsa-miR-4710	Adenocarcinoma
hsa-miR-873-5p	Adenocarcinoma
hsa-miR-650	Adenocarcinoma
hsa-miR-518a-3p	Adenocarcinoma
hsa-miR-3126-5p	Adenocarcinoma
hsa-miR-4298	Adenocarcinoma
hsa-miR-182-5p	Adenocarcinoma
hsa-miR-183-5p	Adenocarcinoma
hsa-miR-205-5p	Adenocarcinoma
hsa-miR-1205	Adenocarcinoma
hsa-miR-138-5p	Adenocarcinoma
hsa-miR-141-3p	Adenocarcinoma
hsa-miR-203a-3p	Adenocarcinoma
hsa-miR-31-5p	Adenocarcinoma
hsa-miR-429	Adenocarcinoma
hsa-miR-501-5p	Adenocarcinoma
hsa-miR-511-5p	Adenocarcinoma
hsa-miR-519d-3p	Adenocarcinoma
hsa-miR-767-3p	Adenocarcinoma
hsa-miR-96-5p	Adenocarcinoma
hsa-miR-199b-3p	Adenocarcinoma
hsa-miR-372-3p	Adenocarcinoma
hsa-miR-216a-3p	Adenocarcinoma
hsa-miR-216a-5p	Adenocarcinoma
hsa-miR-217	Adenocarcinoma
hsa-miR-23a-5p	Adenocarcinoma
hsa-miR-448	Adenocarcinoma
hsa-miR-506-3p	Adenocarcinoma
hsa-miR-541-3p	Adenocarcinoma
hsa-miR-661	Adenocarcinoma
hsa-miR-7-5p	Adenocarcinoma
hsa-miR-130b-3p	Adenocarcinoma
hsa-miR-222-3p	Adenocarcinoma
hsa-miR-302b-3p	Adenocarcinoma
hsa-miR-449a	Adenocarcinoma
hsa-miR-106a-5p	Adenocarcinoma
hsa-miR-92b-3p	Adenocarcinoma
hsa-miR-548c-3p	Adenocarcinoma
hsa-miR-548i	Adenocarcinoma
hsa-miR-34c-5p	Adenocarcinoma
hsa-miR-1207-5p	Adrenalgland
hsa-miR-7-5p	Adrenalgland
hsa-miR-30d-5p	Adrenalgland
hsa-miR-361-5p	Adrenalgland
hsa-miR-30e-5p	Adrenalgland
hsa-let-7e-5p	Adrenalgland
hsa-miR-29b-3p	Adrenalgland
hsa-miR-106b-5p	Adrenalgland
hsa-miR-423-5p	Adrenalgland
hsa-miR-485-5p	Adrenalgland
hsa-miR-296-5p	Adrenalgland
hsa-miR-374a-5p	Adrenalgland
hsa-miR-497-5p	Adrenalgland
hsa-miR-221-3p	Adrenalgland
hsa-miR-548e-5p	Adrenalgland
hsa-miR-4784	Adrenalgland
hsa-miR-3194-5p	Adrenalgland
hsa-miR-6875-3p	Adrenalgland
hsa-miR-6807-3p	Adrenalgland
hsa-miR-539-3p	Adrenalgland
hsa-miR-20a-5p	Adrenalgland
hsa-miR-607	Adrenalgland
hsa-miR-4489	Adrenalgland
hsa-miR-370-5p	Adrenalgland
hsa-miR-142-5p	Adrenalgland
hsa-miR-4690-3p	Adrenalgland
hsa-miR-6891-5p	Adrenalgland
hsa-miR-6820-3p	Adrenalgland
hsa-miR-6762-3p	Adrenalgland
hsa-miR-223-3p	Adrenalgland
hsa-miR-491-3p	Adrenalgland
hsa-miR-200c-3p	Adrenalgland
hsa-miR-124-5p	Adrenalgland
hsa-let-7i-5p	Adrenalgland
hsa-let-7f-5p	Adrenalgland
hsa-miR-30a-5p	Adrenalgland
hsa-let-7a-5p	Adrenalgland
hsa-miR-877-3p	Adrenalgland
hsa-miR-324-3p	Adrenalgland
hsa-miR-140-5p	Adrenalgland
hsa-let-7d-5p	Adrenalgland
hsa-let-7g-5p	Adrenalgland
hsa-miR-634	Adrenalgland
hsa-miR-766-3p	Adrenalgland
hsa-miR-557	Adrenalgland
hsa-miR-29a-3p	Adrenalgland
hsa-miR-30a-3p	Adrenalgland
hsa-miR-186-5p	Adrenalgland
hsa-miR-20b-5p	Adrenalgland
hsa-miR-30e-3p	Adrenalgland
hsa-miR-128-3p	Adrenalgland
hsa-miR-485-3p	Adrenalgland
hsa-miR-654-5p	Adrenalgland
hsa-miR-374b-5p	Adrenalgland
hsa-miR-143-3p	Adrenalgland
hsa-miR-320d	Adrenalgland
hsa-miR-320c	Adrenalgland
hsa-miR-22-3p	Adrenalgland
hsa-miR-103a-3p	Adrenalgland
hsa-miR-16-5p	Adrenalgland
hsa-miR-424-5p	Adrenalgland
hsa-miR-361-3p	Adrenalgland
hsa-miR-107	Adrenalgland
hsa-miR-27a-3p	Adrenalgland
hsa-miR-199a-5p	Adrenalgland
hsa-miR-506-3p	Adrenalgland
hsa-miR-513a-5p	Adrenalgland
hsa-miR-513b-5p	Adrenalgland
hsa-miR-101-3p	Adrenalgland
hsa-miR-214-3p	Adrenalgland
hsa-miR-320b	Adrenalgland
hsa-miR-15b-5p	Adrenalgland
hsa-miR-195-5p	Adrenalgland
hsa-miR-199a-3p	Adrenalgland
hsa-miR-19a-3p	Adrenalgland
hsa-miR-218-5p	Adrenalgland
hsa-miR-150-5p	Adrenalgland
hsa-miR-301a-3p	Adrenalgland
hsa-miR-1275	Adrenalgland
hsa-miR-3911	Adrenalgland
hsa-miR-4510	Adrenalgland
hsa-miR-6727-3p	Adrenalgland
hsa-miR-6876-5p	Adrenalgland
hsa-miR-892c-3p	Adrenalgland
hsa-miR-5584-5p	Adrenalgland
hsa-miR-1285-3p	Adrenalgland
hsa-miR-1910-5p	Adrenalgland
hsa-miR-3163	Adrenalgland
hsa-miR-7109-5p	Adrenalgland
hsa-miR-6791-5p	Adrenalgland
hsa-miR-1290	Adrenalgland
hsa-miR-511-5p	Adrenalgland
hsa-miR-4517	Adrenalgland
hsa-miR-1294	Adrenalgland
hsa-miR-5693	Adrenalgland
hsa-miR-4762-3p	Adrenalgland
hsa-miR-330-3p	Adrenalgland
hsa-miR-3125	Adrenalgland
hsa-miR-196b-5p	Adrenalgland
hsa-miR-4644	Adrenalgland
hsa-miR-548d-3p	Adrenalgland
hsa-miR-196a-5p	Adrenalgland
hsa-miR-5580-5p	Adrenalgland
hsa-miR-6763-5p	Adrenalgland
hsa-miR-6856-5p	Adrenalgland
hsa-miR-130b-3p	Adrenalgland
hsa-miR-4435	Adrenalgland
hsa-miR-6884-5p	Adrenalgland
hsa-miR-548o-3p	Adrenalgland
hsa-miR-18b-5p	Adrenalgland
hsa-miR-372-3p	Adrenalgland
hsa-miR-548aw	Adrenalgland
hsa-miR-212-5p	Adrenalgland
hsa-miR-3191-5p	Adrenalgland
hsa-miR-665	Adrenalgland
hsa-miR-541-3p	Adrenalgland
hsa-miR-323a-3p	Adrenalgland
hsa-miR-539-5p	Adrenalgland
hsa-miR-376b-3p	Adrenalgland
hsa-miR-2276-5p	Adrenalgland
hsa-miR-154-3p	Adrenalgland
hsa-miR-874-5p	Adrenalgland
hsa-miR-6837-5p	Adrenalgland
hsa-miR-655-3p	Adrenalgland
hsa-miR-543	Adrenalgland
hsa-miR-450a-2-3p	Adrenalgland
hsa-miR-3151-5p	Adrenalgland
hsa-miR-4700-5p	Adrenalgland
hsa-miR-369-3p	Adrenalgland
hsa-miR-380-3p	Adrenalgland
hsa-miR-30d-3p	Adrenalgland
hsa-miR-4643	Adrenalgland
hsa-miR-376b-5p	Adrenalgland
hsa-miR-4740-5p	Adrenalgland
hsa-miR-3190-5p	Adrenalgland
hsa-miR-544a	Adrenalgland
hsa-miR-493-5p	Adrenalgland
hsa-miR-328-5p	Adrenalgland
hsa-miR-377-3p	Adrenalgland
hsa-miR-4675	Adrenalgland
hsa-miR-29c-3p	Adrenalgland
hsa-miR-146a-5p	Adrenalgland
hsa-miR-487b-5p	Adrenalgland
hsa-miR-1185-1-3p	Adrenalgland
hsa-miR-379-3p	Adrenalgland
hsa-miR-1197	Adrenalgland
hsa-miR-3157-5p	Adrenalgland
hsa-miR-33b-5p	Adrenalgland
hsa-miR-664a-3p	Adrenalgland
hsa-miR-6882-3p	Adrenalgland
hsa-miR-466	Adrenalgland
hsa-let-7b-3p	Adrenalgland
hsa-miR-4731-5p	Adrenalgland
hsa-miR-579-5p	Adrenalgland
hsa-miR-186-3p	Adrenalgland
hsa-miR-494-5p	Adrenalgland
hsa-miR-149-3p	Adrenalgland
hsa-miR-126-5p	Adrenalgland
hsa-miR-193a-3p	Adrenalgland
hsa-miR-4425	Adrenalgland
hsa-miR-1911-3p	Adrenalgland
hsa-miR-340-5p	Adrenalgland
hsa-miR-513b-3p	Adrenalgland
hsa-miR-30b-3p	Adrenalgland
hsa-miR-4639-5p	Adrenalgland
hsa-miR-8085	Adrenalgland
hsa-miR-7157-5p	Adrenalgland
hsa-miR-1264	Adrenalgland
hsa-miR-548a-3p	Adrenalgland
hsa-miR-606	Adrenalgland
hsa-miR-6792-3p	Adrenalgland
hsa-miR-4451	Adrenalgland
hsa-miR-373-3p	Adrenalgland
hsa-miR-4723-5p	Adrenalgland
hsa-miR-6766-5p	Adrenalgland
hsa-miR-4735-3p	Adrenalgland
hsa-miR-4747-5p	Adrenalgland
hsa-miR-3663-5p	Adrenalgland
hsa-miR-1915-3p	Adrenalgland
hsa-miR-5006-5p	Adrenalgland
hsa-miR-3678-3p	Adrenalgland
hsa-miR-4657	Adrenalgland
hsa-miR-6873-3p	Adrenalgland
hsa-miR-6867-5p	Adrenalgland
hsa-miR-6783-5p	Adrenalgland
hsa-miR-5584-3p	Adrenalgland
hsa-miR-3692-5p	Adrenalgland
hsa-miR-6745	Adrenalgland
hsa-miR-670-5p	Adrenalgland
hsa-miR-3679-5p	Adrenalgland
hsa-miR-6501-3p	Adrenalgland
hsa-miR-515-3p	Adrenalgland
hsa-miR-4649-3p	Adrenalgland
hsa-miR-4758-3p	Adrenalgland
hsa-miR-106a-3p	Adrenalgland
hsa-miR-323b-5p	Adrenalgland
hsa-miR-486-3p	Adrenalgland
hsa-miR-605-5p	Adrenalgland
hsa-miR-4515	Adrenalgland
hsa-miR-876-3p	Adrenalgland
hsa-miR-23c	Adrenalgland
hsa-miR-3143	Adrenalgland
hsa-miR-432-3p	Adrenalgland
hsa-miR-2115-3p	Adrenalgland
hsa-miR-4640-3p	Adrenalgland
hsa-miR-6868-5p	Adrenalgland
hsa-miR-4753-3p	Adrenalgland
hsa-miR-1250-3p	Adrenalgland
hsa-miR-4516	Adrenalgland
hsa-miR-574-5p	Adrenalgland
hsa-miR-506-5p	Adrenalgland
hsa-miR-1278	Adrenalgland
hsa-miR-4667-5p	Adrenalgland
hsa-miR-942-3p	Adrenalgland
hsa-miR-5697	Adrenalgland
hsa-miR-3607-5p	Adrenalgland
hsa-miR-3164	Adrenalgland
hsa-miR-141-5p	Adrenalgland
hsa-miR-545-3p	Adrenalgland
hsa-miR-1304-5p	Adrenalgland
hsa-miR-6715a-3p	Adrenalgland
hsa-miR-6815-5p	Adrenalgland
hsa-miR-4723-3p	Adrenalgland
hsa-miR-135b-5p	Adrenalgland
hsa-let-7a-2-3p	Adrenalgland
hsa-miR-664b-3p	Adrenalgland
hsa-miR-510-5p	Adrenalgland
hsa-miR-130b-5p	Adrenalgland
hsa-miR-4762-5p	Adrenalgland
hsa-miR-548b-5p	Adrenalgland
hsa-miR-5003-3p	Adrenalgland
hsa-miR-3936	Adrenalgland
hsa-miR-2115-5p	Adrenalgland
hsa-miR-98-5p	Adrenalgland
hsa-miR-3170	Adrenalgland
hsa-miR-221-5p	Adrenalgland
hsa-miR-1284	Adrenalgland
hsa-miR-199b-5p	Adrenalgland
hsa-miR-5010-3p	Adrenalgland
hsa-miR-4651	Adrenalgland
hsa-miR-4664-5p	Adrenalgland
hsa-miR-141-3p	Adrenalgland
hsa-miR-5703	Adrenalgland
hsa-miR-3934-5p	Adrenalgland
hsa-miR-5001-5p	Adrenalgland
hsa-miR-4666a-5p	Adrenalgland
hsa-miR-449c-5p	Adrenalgland
hsa-miR-3920	Adrenalgland
hsa-miR-632	Adrenalgland
hsa-miR-5586-3p	Adrenalgland
hsa-miR-3617-3p	Adrenalgland
hsa-miR-548aq-5p	Adrenalgland
hsa-miR-4685-5p	Adrenalgland
hsa-miR-525-5p	Adrenalgland
hsa-miR-671-5p	Adrenalgland
hsa-miR-519d-3p	Adrenalgland
hsa-miR-518e-5p	Adrenalgland
hsa-miR-1908-5p	Adrenalgland
hsa-miR-187-5p	Adrenalgland
hsa-miR-142-3p	Adrenalgland
hsa-miR-185-3p	Adrenalgland
hsa-miR-519e-5p	Adrenalgland
hsa-miR-617	Adrenalgland
hsa-miR-518a-5p	Adrenalgland
hsa-miR-93-5p	Adrenalgland
hsa-miR-583	Adrenalgland
hsa-miR-659-3p	Adrenalgland
hsa-miR-516b-5p	Adrenalgland
hsa-miR-339-5p	Adrenalgland
hsa-miR-17-5p	Adrenalgland
hsa-miR-1184	Adrenalgland
hsa-miR-765	Adrenalgland
hsa-miR-129-5p	Adrenalgland
hsa-miR-939-5p	Adrenalgland
hsa-miR-1236-3p	Adrenalgland
hsa-miR-182-5p	Adrenalgland
hsa-miR-21-3p	Adrenalgland
hsa-miR-106a-5p	Adrenalgland
hsa-miR-96-5p	Adrenalgland
hsa-miR-1261	Adrenalgland
hsa-miR-15a-5p	Adrenalgland
hsa-miR-505-5p	Adrenalgland
hsa-miR-1248	Adrenalgland
hsa-miR-622	Adrenalgland
hsa-miR-183-5p	Adrenalgland
hsa-miR-551b-5p	Adrenalgland
hsa-miR-888-3p	Adrenalgland
hsa-miR-509-5p	Adrenalgland
hsa-miR-25-3p	Adrenalgland
hsa-miR-148b-3p	Adrenalgland
hsa-miR-18a-5p	Adrenalgland
hsa-miR-200b-3p	Adrenalgland
hsa-miR-429	Adrenalgland
hsa-miR-24-3p	Adrenalgland
hsa-miR-185-5p	Adrenalgland
hsa-miR-125b-5p	Adrenalgland
hsa-miR-181a-5p	Adrenalgland
hsa-miR-92b-3p	Adrenalgland
hsa-miR-200a-3p	Adrenalgland
hsa-miR-32-5p	Adrenalgland
hsa-miR-422a	Adrenalgland
hsa-miR-145-5p	Adrenalgland
hsa-miR-34a-5p	Adrenalgland
hsa-miR-519e-3p	Adrenalgland
hsa-miR-920	Adrenalgland
hsa-miR-300	Adrenalgland
hsa-miR-1301-3p	Adrenalgland
hsa-miR-509-3-5p	Adrenalgland
hsa-miR-708-5p	Adrenalgland
hsa-miR-23b-3p	Adrenalgland
hsa-miR-205-5p	Adrenalgland
hsa-miR-625-5p	Adrenalgland
hsa-miR-155-5p	Adrenalgland
hsa-miR-1827	Adrenalgland
hsa-miR-335-5p	Adrenalgland
hsa-miR-363-3p	Adrenalgland
hsa-miR-149-5p	Adrenalgland
hsa-miR-32-3p	Adrenalgland
hsa-miR-301b-5p	Adrenalgland
hsa-miR-197-3p	Adrenalgland
hsa-miR-100-5p	Adrenalgland
hsa-miR-4679	Adrenalgland
hsa-miR-548s	Adrenalgland
hsa-miR-4802-5p	Adrenalgland
hsa-miR-4725-3p	Adrenalgland
hsa-miR-18b-3p	Adrenalgland
hsa-miR-326	Adrenalgland
hsa-miR-1260b	Adrenalgland
hsa-miR-542-3p	Adrenalgland
hsa-let-7c-5p	Adrenalgland
hsa-miR-545-5p	Adrenalgland
hsa-miR-675-3p	Adrenalgland
hsa-miR-92a-3p	Adrenalgland
hsa-miR-1-3p	Adrenalgland
hsa-miR-548aj-5p	Adrenalgland
hsa-miR-223-5p	Adrenalgland
hsa-miR-214-5p	Adrenalgland
hsa-miR-17-3p	Adrenalgland
hsa-miR-34b-5p	Adrenalgland
hsa-miR-3158-5p	Adrenalgland
hsa-miR-744-3p	Adrenalgland
hsa-miR-676-5p	Adrenalgland
hsa-miR-450b-5p	Adrenalgland
hsa-miR-199b-3p	Adrenalgland
hsa-miR-1260a	Adrenalgland
hsa-miR-548h-5p	Adrenalgland
hsa-miR-323a-5p	Adrenalgland
hsa-miR-505-3p	Adrenalgland
hsa-miR-576-5p	Adrenalgland
hsa-miR-338-5p	Adrenalgland
hsa-miR-193a-5p	Adrenalgland
hsa-miR-4789-3p	BiliaryTract
hsa-miR-372-3p	BiliaryTract
hsa-miR-5703	BiliaryTract
hsa-miR-1185-2-3p	BiliaryTract
hsa-miR-520a-3p	BiliaryTract
hsa-miR-4778-3p	BiliaryTract
hsa-miR-3591-5p	BiliaryTract
hsa-miR-4755-5p	BiliaryTract
hsa-miR-4786-3p	BiliaryTract
hsa-miR-4803	BiliaryTract
hsa-miR-4778-5p	BiliaryTract
hsa-miR-4482-3p	BiliaryTract
hsa-miR-6733-5p	BiliaryTract
hsa-miR-5682	BiliaryTract
hsa-miR-3924	BiliaryTract
hsa-miR-506-3p	BiliaryTract
hsa-miR-7157-5p	BiliaryTract
hsa-miR-3925-3p	BiliaryTract
hsa-miR-548az-5p	BiliaryTract
hsa-miR-6852-5p	BiliaryTract
hsa-miR-3910	BiliaryTract
hsa-miR-548t-5p	BiliaryTract
hsa-miR-2115-3p	BiliaryTract
hsa-miR-4802-3p	BiliaryTract
hsa-miR-373-3p	BiliaryTract
hsa-miR-210-5p	BiliaryTract
hsa-miR-548ax	BiliaryTract
hsa-miR-3124-3p	BiliaryTract
hsa-miR-1185-1-3p	BiliaryTract
hsa-miR-6768-3p	BiliaryTract
hsa-miR-1200	BiliaryTract
hsa-miR-3977	BiliaryTract
hsa-miR-6887-5p	BiliaryTract
hsa-miR-4503	BiliaryTract
hsa-miR-1180-5p	BiliaryTract
hsa-miR-6856-5p	BiliaryTract
hsa-miR-4731-3p	BiliaryTract
hsa-miR-6134	BiliaryTract
hsa-miR-655-3p	BiliaryTract
hsa-miR-4418	BiliaryTract
hsa-miR-3179	BiliaryTract
hsa-miR-30a-3p	BiliaryTract
hsa-let-7f-1-3p	BiliaryTract
hsa-miR-1468-3p	BiliaryTract
hsa-miR-548au-5p	BiliaryTract
hsa-miR-6840-3p	BiliaryTract
hsa-miR-4303	BiliaryTract
hsa-miR-4282	BiliaryTract
hsa-miR-3942-3p	BiliaryTract
hsa-miR-4760-3p	BiliaryTract
hsa-miR-513c-3p	BiliaryTract
hsa-miR-4762-3p	BiliaryTract
hsa-miR-302c-3p	BiliaryTract
hsa-miR-876-5p	BiliaryTract
hsa-miR-6499-3p	BiliaryTract
hsa-miR-4277	BiliaryTract
hsa-miR-3668	BiliaryTract
hsa-miR-4680-3p	BiliaryTract
hsa-miR-199a-3p	BiliaryTract
hsa-miR-7150	BiliaryTract
hsa-miR-7160-5p	BiliaryTract
hsa-miR-4713-5p	BiliaryTract
hsa-miR-4728-3p	BiliaryTract
hsa-miR-6876-5p	BiliaryTract
hsa-miR-2115-5p	BiliaryTract
hsa-miR-4801	BiliaryTract
hsa-miR-3689a-3p	BiliaryTract
hsa-miR-4428	BiliaryTract
hsa-miR-548ay-5p	BiliaryTract
hsa-miR-153-3p	BiliaryTract
hsa-miR-4524b-5p	BiliaryTract
hsa-miR-4690-5p	BiliaryTract
hsa-miR-302d-3p	BiliaryTract
hsa-miR-4723-3p	BiliaryTract
hsa-miR-4649-3p	BiliaryTract
hsa-miR-520d-5p	BiliaryTract
hsa-miR-5193	BiliaryTract
hsa-miR-6891-5p	BiliaryTract
hsa-miR-4739	BiliaryTract
hsa-miR-378g	BiliaryTract
hsa-miR-5683	BiliaryTract
hsa-miR-4492	BiliaryTract
hsa-miR-1207-5p	BiliaryTract
hsa-miR-6077	BiliaryTract
hsa-miR-4667-5p	BiliaryTract
hsa-miR-4763-3p	BiliaryTract
hsa-miR-590-5p	BiliaryTract
hsa-miR-4288	BiliaryTract
hsa-miR-9500	BiliaryTract
hsa-miR-4297	BiliaryTract
hsa-miR-1249-5p	BiliaryTract
hsa-miR-4526	BiliaryTract
hsa-miR-7155-5p	BiliaryTract
hsa-miR-4726-3p	BiliaryTract
hsa-miR-4749-3p	BiliaryTract
hsa-miR-4742-3p	BiliaryTract
hsa-miR-7113-5p	BiliaryTract
hsa-miR-4770	BiliaryTract
hsa-miR-4779	BiliaryTract
hsa-miR-548f-3p	BiliaryTract
hsa-miR-6124	BiliaryTract
hsa-miR-6739-3p	BiliaryTract
hsa-miR-4692	BiliaryTract
hsa-miR-3150b-3p	BiliaryTract
hsa-miR-522-3p	BiliaryTract
hsa-miR-3689d	BiliaryTract
hsa-miR-3617-5p	BiliaryTract
hsa-miR-1286	BiliaryTract
hsa-miR-4500	BiliaryTract
hsa-miR-4795-3p	BiliaryTract
hsa-miR-4753-5p	BiliaryTract
hsa-miR-4472	BiliaryTract
hsa-miR-6511a-5p	BiliaryTract
hsa-miR-4640-5p	BiliaryTract
hsa-miR-5692a	BiliaryTract
hsa-miR-548ar-5p	BiliaryTract
hsa-miR-3175	BiliaryTract
hsa-miR-8485	BiliaryTract
hsa-miR-4666a-5p	BiliaryTract
hsa-miR-7111-3p	BiliaryTract
hsa-miR-410-3p	BiliaryTract
hsa-miR-647	BiliaryTract
hsa-miR-4644	BiliaryTract
hsa-miR-4261	BiliaryTract
hsa-miR-181b-2-3p	BiliaryTract
hsa-miR-133b	BiliaryTract
hsa-miR-6766-5p	BiliaryTract
hsa-miR-3927-3p	BiliaryTract
hsa-miR-5001-3p	BiliaryTract
hsa-miR-603	BiliaryTract
hsa-miR-6749-3p	BiliaryTract
hsa-miR-4254	BiliaryTract
hsa-miR-587	BiliaryTract
hsa-miR-6870-5p	BiliaryTract
hsa-miR-3177-5p	BiliaryTract
hsa-miR-4451	BiliaryTract
hsa-miR-6887-3p	BiliaryTract
hsa-miR-2682-5p	BiliaryTract
hsa-miR-6764-3p	BiliaryTract
hsa-miR-6512-3p	BiliaryTract
hsa-miR-6875-3p	BiliaryTract
hsa-miR-4505	BiliaryTract
hsa-miR-3660	BiliaryTract
hsa-miR-3166	BiliaryTract
hsa-miR-6764-5p	BiliaryTract
hsa-miR-519a-3p	BiliaryTract
hsa-miR-3688-5p	BiliaryTract
hsa-miR-2114-3p	BiliaryTract
hsa-miR-5094	BiliaryTract
hsa-miR-4435	BiliaryTract
hsa-miR-4717-3p	BiliaryTract
hsa-miR-8085	BiliaryTract
hsa-miR-147a	BiliaryTract
hsa-miR-7974	BiliaryTract
hsa-miR-448	BiliaryTract
hsa-miR-4632-5p	BiliaryTract
hsa-miR-4475	BiliaryTract
hsa-miR-6851-5p	BiliaryTract
hsa-miR-6734-3p	BiliaryTract
hsa-miR-6803-5p	BiliaryTract
hsa-miR-6783-3p	BiliaryTract
hsa-miR-4434	BiliaryTract
hsa-miR-4478	BiliaryTract
hsa-miR-6809-3p	BiliaryTract
hsa-miR-6129	BiliaryTract
hsa-miR-4685-3p	BiliaryTract
hsa-miR-6072	BiliaryTract
hsa-miR-378d	BiliaryTract
hsa-miR-5584-3p	BiliaryTract
hsa-miR-6758-5p	BiliaryTract
hsa-miR-2278	BiliaryTract
hsa-miR-6500-5p	BiliaryTract
hsa-miR-6508-5p	BiliaryTract
hsa-miR-6074	BiliaryTract
hsa-miR-208a-5p	BiliaryTract
hsa-miR-7845-5p	BiliaryTract
hsa-miR-6885-3p	BiliaryTract
hsa-miR-6792-3p	BiliaryTract
hsa-miR-6780a-5p	BiliaryTract
hsa-miR-202-3p	BiliaryTract
hsa-miR-936	BiliaryTract
hsa-miR-32-3p	BiliaryTract
hsa-miR-6884-5p	BiliaryTract
hsa-miR-92a-3p	BiliaryTract
hsa-miR-6846-5p	BiliaryTract
hsa-miR-151b	BiliaryTract
hsa-miR-3591-3p	BiliaryTract
hsa-miR-495-5p	BiliaryTract
hsa-miR-4324	BiliaryTract
hsa-miR-4456	BiliaryTract
hsa-miR-4789-5p	BiliaryTract
hsa-miR-4270	BiliaryTract
hsa-miR-3667-3p	BiliaryTract
hsa-miR-4419b	BiliaryTract
hsa-miR-6788-5p	BiliaryTract
hsa-miR-3064-3p	BiliaryTract
hsa-miR-6775-3p	BiliaryTract
hsa-miR-3678-3p	BiliaryTract
hsa-miR-4276	BiliaryTract
hsa-miR-6849-3p	BiliaryTract
hsa-miR-520h	BiliaryTract
hsa-miR-6771-3p	BiliaryTract
hsa-miR-1250-3p	BiliaryTract
hsa-miR-524-5p	BiliaryTract
hsa-miR-4647	BiliaryTract
hsa-miR-5187-3p	BiliaryTract
hsa-miR-4459	BiliaryTract
hsa-let-7a-2-3p	BiliaryTract
hsa-miR-7110-3p	BiliaryTract
hsa-miR-6071	BiliaryTract
hsa-miR-466	BiliaryTract
hsa-miR-4474-3p	BiliaryTract
hsa-miR-6784-3p	BiliaryTract
hsa-miR-520f-5p	BiliaryTract
hsa-miR-107	BiliaryTract
hsa-miR-6826-3p	BiliaryTract
hsa-miR-586	BiliaryTract
hsa-miR-654-5p	BiliaryTract
hsa-miR-519d-5p	BiliaryTract
hsa-miR-6885-5p	BiliaryTract
hsa-miR-320c	BiliaryTract
hsa-miR-6127	BiliaryTract
hsa-miR-4700-3p	BiliaryTract
hsa-miR-6769b-3p	BiliaryTract
hsa-miR-6867-3p	BiliaryTract
hsa-miR-6881-3p	BiliaryTract
hsa-miR-6867-5p	BiliaryTract
hsa-miR-5692b	BiliaryTract
hsa-miR-6778-3p	BiliaryTract
hsa-miR-4429	BiliaryTract
hsa-miR-29b-1-5p	BiliaryTract
hsa-miR-3160-5p	BiliaryTract
hsa-miR-6873-3p	BiliaryTract
hsa-miR-6882-3p	BiliaryTract
hsa-miR-4755-3p	BiliaryTract
hsa-miR-7110-5p	BiliaryTract
hsa-miR-6744-3p	BiliaryTract
hsa-miR-6825-5p	BiliaryTract
hsa-miR-6883-5p	BiliaryTract
hsa-miR-6133	BiliaryTract
hsa-miR-6088	BiliaryTract
hsa-miR-4481	BiliaryTract
hsa-miR-3692-5p	BiliaryTract
hsa-miR-4708-3p	BiliaryTract
hsa-miR-6762-3p	BiliaryTract
hsa-miR-2467-3p	BiliaryTract
hsa-miR-6780a-3p	BiliaryTract
hsa-miR-548bb-3p	BiliaryTract
hsa-miR-6728-3p	BiliaryTract
hsa-miR-6738-3p	BiliaryTract
hsa-miR-6795-5p	BiliaryTract
hsa-miR-6852-3p	BiliaryTract
hsa-miR-4701-5p	BiliaryTract
hsa-miR-4524a-5p	BiliaryTract
hsa-miR-4744	BiliaryTract
hsa-miR-3194-3p	BiliaryTract
hsa-miR-126-5p	BiliaryTract
hsa-miR-3607-3p	BiliaryTract
hsa-miR-6799-3p	BiliaryTract
hsa-miR-4443	BiliaryTract
hsa-miR-3173-5p	BiliaryTract
hsa-miR-4699-3p	BiliaryTract
hsa-miR-3065-3p	BiliaryTract
hsa-miR-4740-5p	BiliaryTract
hsa-miR-802	BiliaryTract
hsa-miR-5001-5p	BiliaryTract
hsa-miR-4490	BiliaryTract
hsa-miR-582-5p	BiliaryTract
hsa-miR-133a-5p	BiliaryTract
hsa-miR-421	BiliaryTract
hsa-miR-627-3p	BiliaryTract
hsa-miR-5010-3p	BiliaryTract
hsa-miR-6501-5p	BiliaryTract
hsa-miR-4670-3p	BiliaryTract
hsa-miR-6715a-3p	BiliaryTract
hsa-miR-205-5p	BiliaryTract
hsa-miR-374a-3p	BiliaryTract
hsa-miR-3191-5p	BiliaryTract
hsa-miR-6511a-3p	BiliaryTract
hsa-miR-216a-3p	BiliaryTract
hsa-miR-190a-5p	BiliaryTract
hsa-miR-579-3p	BiliaryTract
hsa-miR-216a-5p	BiliaryTract
hsa-miR-16-1-3p	BiliaryTract
hsa-miR-6860	BiliaryTract
hsa-miR-6827-3p	BiliaryTract
hsa-miR-548aw	BiliaryTract
hsa-miR-330-3p	BiliaryTract
hsa-miR-576-5p	BiliaryTract
hsa-miR-31-5p	BiliaryTract
hsa-miR-8057	BiliaryTract
hsa-miR-642a-5p	BiliaryTract
hsa-miR-190a-3p	BiliaryTract
hsa-miR-4700-5p	BiliaryTract
hsa-miR-25-3p	BiliaryTract
hsa-miR-542-3p	BiliaryTract
hsa-miR-3189-3p	BiliaryTract
hsa-miR-505-5p	BiliaryTract
hsa-miR-200b-5p	BiliaryTract
hsa-miR-548b-3p	BiliaryTract
hsa-miR-365b-3p	BiliaryTract
hsa-miR-450a-2-3p	BiliaryTract
hsa-miR-380-3p	BiliaryTract
hsa-miR-33a-3p	BiliaryTract
hsa-miR-449a	BiliaryTract
hsa-miR-5581-5p	BiliaryTract
hsa-miR-660-3p	BiliaryTract
hsa-miR-942-3p	BiliaryTract
hsa-miR-6815-3p	BiliaryTract
hsa-miR-301b-5p	BiliaryTract
hsa-miR-519c-5p	BiliaryTract
hsa-miR-23a-3p	BiliaryTract
hsa-let-7c-3p	BiliaryTract
hsa-miR-378f	BiliaryTract
hsa-miR-3922-3p	BiliaryTract
hsa-miR-1304-5p	BiliaryTract
hsa-miR-30e-3p	BiliaryTract
hsa-miR-1226-3p	BiliaryTract
hsa-miR-6751-3p	BiliaryTract
hsa-miR-34c-5p	BiliaryTract
hsa-miR-6752-5p	BiliaryTract
hsa-miR-512-3p	BiliaryTract
hsa-miR-4728-5p	BiliaryTract
hsa-miR-1185-5p	BiliaryTract
hsa-miR-345-3p	BiliaryTract
hsa-miR-4487	BiliaryTract
hsa-miR-16-2-3p	BiliaryTract
hsa-miR-664b-3p	BiliaryTract
hsa-miR-3158-5p	BiliaryTract
hsa-miR-5589-3p	BiliaryTract
hsa-miR-1273h-5p	BiliaryTract
hsa-miR-6165	BiliaryTract
hsa-miR-6751-5p	BiliaryTract
hsa-miR-1587	BiliaryTract
hsa-miR-4436a	BiliaryTract
hsa-miR-6847-5p	BiliaryTract
hsa-miR-6834-5p	BiliaryTract
hsa-miR-320d	BiliaryTract
hsa-miR-6872-5p	BiliaryTract
hsa-miR-671-5p	BiliaryTract
hsa-miR-607	BiliaryTract
hsa-miR-4463	BiliaryTract
hsa-miR-6785-5p	BiliaryTract
hsa-miR-29a-5p	BiliaryTract
hsa-miR-4762-5p	BiliaryTract
hsa-miR-4747-5p	BiliaryTract
hsa-miR-5190	BiliaryTract
hsa-miR-6737-3p	BiliaryTract
hsa-miR-6791-3p	BiliaryTract
hsa-miR-4295	BiliaryTract
hsa-miR-5008-3p	BiliaryTract
hsa-miR-6842-5p	BiliaryTract
hsa-miR-6873-5p	BiliaryTract
hsa-miR-6796-5p	BiliaryTract
hsa-miR-488-3p	BiliaryTract
hsa-miR-6731-5p	BiliaryTract
hsa-miR-6515-5p	BiliaryTract
hsa-miR-6501-3p	BiliaryTract
hsa-miR-6721-5p	BiliaryTract
hsa-miR-4514	BiliaryTract
hsa-miR-6828-5p	BiliaryTract
hsa-miR-548ab	BiliaryTract
hsa-miR-519a-5p	BiliaryTract
hsa-miR-4701-3p	BiliaryTract
hsa-miR-1343-3p	BiliaryTract
hsa-miR-4684-3p	BiliaryTract
hsa-miR-4710	BiliaryTract
hsa-miR-3064-5p	BiliaryTract
hsa-miR-6737-5p	BiliaryTract
hsa-miR-551b-5p	BiliaryTract
hsa-miR-7106-5p	BiliaryTract
hsa-miR-4695-5p	BiliaryTract
hsa-miR-377-5p	BiliaryTract
hsa-miR-4725-3p	BiliaryTract
hsa-miR-4436b-3p	BiliaryTract
hsa-miR-6893-3p	BiliaryTract
hsa-miR-500b-3p	BiliaryTract
hsa-miR-6868-3p	BiliaryTract
hsa-miR-6854-5p	BiliaryTract
hsa-miR-8084	BiliaryTract
hsa-miR-6743-5p	BiliaryTract
hsa-miR-760	BiliaryTract
hsa-miR-6734-5p	BiliaryTract
hsa-miR-6762-5p	BiliaryTract
hsa-miR-1343-5p	BiliaryTract
hsa-miR-6756-5p	BiliaryTract
hsa-miR-3192-5p	BiliaryTract
hsa-miR-4271	BiliaryTract
hsa-miR-211-3p	BiliaryTract
hsa-miR-762	BiliaryTract
hsa-miR-3616-3p	BiliaryTract
hsa-miR-6895-5p	BiliaryTract
hsa-miR-30a-5p	BiliaryTract
hsa-miR-3714	BiliaryTract
hsa-miR-6780b-5p	BiliaryTract
hsa-miR-580-5p	BiliaryTract
hsa-miR-6812-5p	BiliaryTract
hsa-miR-21-5p	BiliaryTract
hsa-miR-4496	BiliaryTract
hsa-miR-7151-3p	BiliaryTract
hsa-miR-6859-5p	BiliaryTract
hsa-miR-124-3p	BiliaryTract
hsa-miR-6797-3p	BiliaryTract
hsa-miR-5095	BiliaryTract
hsa-miR-557	BiliaryTract
hsa-miR-6760-5p	BiliaryTract
hsa-miR-624-5p	BiliaryTract
hsa-miR-561-5p	BiliaryTract
hsa-miR-5587-5p	BiliaryTract
hsa-miR-3911	BiliaryTract
hsa-miR-181a-5p	BiliaryTract
hsa-miR-6798-5p	BiliaryTract
hsa-miR-6507-5p	BiliaryTract
hsa-miR-6779-5p	BiliaryTract
hsa-miR-516b-5p	BiliaryTract
hsa-miR-920	BiliaryTract
hsa-miR-4689	BiliaryTract
hsa-miR-92a-2-5p	BiliaryTract
hsa-miR-6132	BiliaryTract
hsa-miR-6827-5p	BiliaryTract
hsa-miR-1233-5p	BiliaryTract
hsa-miR-5189-5p	BiliaryTract
hsa-miR-128-2-5p	BiliaryTract
hsa-miR-4736	BiliaryTract
hsa-miR-3620-5p	BiliaryTract
hsa-miR-5787	BiliaryTract
hsa-miR-4656	BiliaryTract
hsa-miR-6768-5p	BiliaryTract
hsa-miR-3679-3p	BiliaryTract
hsa-miR-5006-5p	BiliaryTract
hsa-miR-1290	BiliaryTract
hsa-miR-6791-5p	BiliaryTract
hsa-miR-5008-5p	BiliaryTract
hsa-miR-7111-5p	BiliaryTract
hsa-miR-6848-5p	BiliaryTract
hsa-miR-3176	BiliaryTract
hsa-miR-3184-5p	BiliaryTract
hsa-miR-328-5p	BiliaryTract
hsa-miR-5195-3p	BiliaryTract
hsa-miR-5096	BiliaryTract
hsa-miR-6808-5p	BiliaryTract
hsa-miR-4446-3p	BiliaryTract
hsa-miR-6815-5p	BiliaryTract
hsa-miR-6810-5p	BiliaryTract
hsa-miR-4756-5p	BiliaryTract
hsa-miR-486-3p	BiliaryTract
hsa-miR-6777-5p	BiliaryTract
hsa-miR-6736-3p	BiliaryTract
hsa-miR-452-3p	BiliaryTract
hsa-miR-642a-3p	BiliaryTract
hsa-miR-4638-3p	BiliaryTract
hsa-miR-6822-5p	BiliaryTract
hsa-miR-4698	BiliaryTract
hsa-miR-6855-3p	BiliaryTract
hsa-miR-6778-5p	BiliaryTract
hsa-miR-4507	BiliaryTract
hsa-miR-4675	BiliaryTract
hsa-miR-3196	BiliaryTract
hsa-miR-4534	BiliaryTract
hsa-miR-6813-5p	BiliaryTract
hsa-miR-4738-3p	BiliaryTract
hsa-miR-1273f	BiliaryTract
hsa-miR-6836-5p	BiliaryTract
hsa-miR-3135b	BiliaryTract
hsa-miR-8089	BiliaryTract
hsa-miR-6845-5p	BiliaryTract
hsa-miR-6722-3p	BiliaryTract
hsa-miR-4733-3p	BiliaryTract
hsa-miR-1227-5p	BiliaryTract
hsa-miR-4723-5p	BiliaryTract
hsa-miR-342-5p	BiliaryTract
hsa-miR-6745	BiliaryTract
hsa-miR-6880-5p	BiliaryTract
hsa-miR-4665-5p	BiliaryTract
hsa-miR-6805-5p	BiliaryTract
hsa-miR-4651	BiliaryTract
hsa-miR-4758-5p	BiliaryTract
hsa-miR-7109-5p	BiliaryTract
hsa-miR-7977	BiliaryTract
hsa-miR-4419a	BiliaryTract
hsa-miR-93-5p	BiliaryTract
hsa-miR-4530	BiliaryTract
hsa-miR-223-3p	BiliaryTract
hsa-miR-106a-5p	BiliaryTract
hsa-miR-4470	BiliaryTract
hsa-miR-4476	BiliaryTract
hsa-miR-204-3p	BiliaryTract
hsa-miR-6893-5p	BiliaryTract
hsa-miR-23c	BiliaryTract
hsa-miR-6787-5p	BiliaryTract
hsa-miR-3658	BiliaryTract
hsa-miR-4286	BiliaryTract
hsa-miR-548am-5p	BiliaryTract
hsa-miR-8063	BiliaryTract
hsa-miR-3918	BiliaryTract
hsa-miR-139-5p	BiliaryTract
hsa-miR-3925-5p	BiliaryTract
hsa-miR-642b-3p	BiliaryTract
hsa-let-7b-3p	BiliaryTract
hsa-miR-611	BiliaryTract
hsa-miR-3622b-3p	BiliaryTract
hsa-miR-218-5p	BiliaryTract
hsa-miR-6757-3p	BiliaryTract
hsa-miR-3619-5p	BiliaryTract
hsa-miR-518f-5p	BiliaryTract
hsa-miR-217	BiliaryTract
hsa-miR-520a-5p	BiliaryTract
hsa-miR-301a-3p	BiliaryTract
hsa-miR-6874-3p	BiliaryTract
hsa-miR-1295b-5p	BiliaryTract
hsa-miR-3919	BiliaryTract
hsa-miR-3157-5p	BiliaryTract
hsa-miR-300	BiliaryTract
hsa-miR-3662	BiliaryTract
hsa-miR-515-3p	BiliaryTract
hsa-miR-3180-5p	BiliaryTract
hsa-miR-7-5p	BiliaryTract
hsa-miR-149-3p	BiliaryTract
hsa-miR-183-5p	BiliaryTract
hsa-miR-501-5p	BiliaryTract
hsa-miR-30e-5p	BiliaryTract
hsa-miR-550a-3-5p	BiliaryTract
hsa-miR-541-3p	BiliaryTract
hsa-miR-625-5p	BiliaryTract
hsa-miR-8073	BiliaryTract
hsa-miR-3652	BiliaryTract
hsa-miR-378c	BiliaryTract
hsa-miR-3915	BiliaryTract
hsa-miR-517a-3p	BiliaryTract
hsa-miR-485-5p	BiliaryTract
hsa-miR-605-5p	BiliaryTract
hsa-miR-30d-5p	BiliaryTract
hsa-miR-4319	BiliaryTract
hsa-miR-106a-3p	BiliaryTract
hsa-miR-499a-5p	BiliaryTract
hsa-miR-221-5p	BiliaryTract
hsa-miR-141-5p	BiliaryTract
hsa-miR-3163	BiliaryTract
hsa-miR-2355-3p	BiliaryTract
hsa-miR-3065-5p	BiliaryTract
hsa-miR-221-3p	BiliaryTract
hsa-miR-135a-5p	BiliaryTract
hsa-miR-548u	BiliaryTract
hsa-miR-155-3p	BiliaryTract
hsa-miR-622	BiliaryTract
hsa-miR-378a-3p	BiliaryTract
hsa-miR-182-5p	BiliaryTract
hsa-miR-3168	BiliaryTract
hsa-miR-365a-3p	BiliaryTract
hsa-miR-665	BiliaryTract
hsa-miR-429	BiliaryTract
hsa-miR-3675-3p	BiliaryTract
hsa-miR-196a-5p	BiliaryTract
hsa-miR-4318	BiliaryTract
hsa-miR-148a-5p	BiliaryTract
hsa-miR-491-3p	BiliaryTract
hsa-miR-3125	BiliaryTract
hsa-miR-1915-3p	BiliaryTract
hsa-miR-216b-5p	BiliaryTract
hsa-miR-3680-3p	BiliaryTract
hsa-miR-1284	BiliaryTract
hsa-miR-589-3p	BiliaryTract
hsa-miR-646	BiliaryTract
hsa-miR-3692-3p	BiliaryTract
hsa-miR-92b-3p	BiliaryTract
hsa-miR-1908-5p	BiliaryTract
hsa-miR-1268b	BiliaryTract
hsa-miR-4309	BiliaryTract
hsa-miR-4486	BiliaryTract
hsa-miR-3921	BiliaryTract
hsa-miR-3646	BiliaryTract
hsa-miR-373-5p	BiliaryTract
hsa-miR-484	BiliaryTract
hsa-miR-2117	BiliaryTract
hsa-miR-2861	BiliaryTract
hsa-miR-196b-5p	BiliaryTract
hsa-miR-3665	BiliaryTract
hsa-miR-8060	BiliaryTract
hsa-miR-887-5p	BiliaryTract
hsa-miR-34a-5p	BiliaryTract
hsa-miR-30c-2-3p	BiliaryTract
hsa-miR-30c-1-3p	BiliaryTract
hsa-miR-3666	BiliaryTract
hsa-miR-629-3p	BiliaryTract
hsa-miR-507	BiliaryTract
hsa-miR-181b-5p	BiliaryTract
hsa-miR-222-3p	BiliaryTract
hsa-miR-96-5p	BiliaryTract
hsa-miR-3936	BiliaryTract
hsa-miR-135b-5p	BiliaryTract
hsa-miR-618	BiliaryTract
hsa-miR-21-3p	BiliaryTract
hsa-miR-519e-5p	BiliaryTract
hsa-miR-3618	BiliaryTract
hsa-miR-30b-3p	BiliaryTract
hsa-miR-548w	BiliaryTract
hsa-miR-148b-5p	BiliaryTract
hsa-miR-4279	BiliaryTract
hsa-miR-1305	BiliaryTract
hsa-miR-495-3p	BiliaryTract
hsa-miR-1298-5p	BiliaryTract
hsa-miR-545-3p	BiliaryTract
hsa-miR-335-3p	BiliaryTract
hsa-miR-551b-3p	BiliaryTract
hsa-miR-494-5p	BiliaryTract
hsa-miR-500a-5p	BiliaryTract
hsa-miR-3133	BiliaryTract
hsa-miR-548p	BiliaryTract
hsa-miR-19a-5p	BiliaryTract
hsa-miR-206	BiliaryTract
hsa-miR-518c-5p	BiliaryTract
hsa-miR-214-3p	BiliaryTract
hsa-miR-593-3p	BiliaryTract
hsa-miR-4275	BiliaryTract
hsa-miR-1825	BiliaryTract
hsa-miR-888-3p	BiliaryTract
hsa-miR-543	BiliaryTract
hsa-miR-1909-3p	BiliaryTract
hsa-miR-195-3p	BiliaryTract
hsa-miR-125a-3p	BiliaryTract
hsa-miR-4322	BiliaryTract
hsa-let-7b-5p	BiliaryTract
hsa-miR-6774-5p	BiliaryTract
hsa-miR-4296	BiliaryTract
hsa-miR-520b	BiliaryTract
hsa-miR-6730-5p	BiliaryTract
hsa-miR-6817-3p	BiliaryTract
hsa-miR-6892-3p	BiliaryTract
hsa-miR-6818-3p	BiliaryTract
hsa-miR-6516-5p	BiliaryTract
hsa-miR-6756-3p	BiliaryTract
hsa-miR-3156-3p	BiliaryTract
hsa-miR-6858-3p	BiliaryTract
hsa-miR-5088-3p	BiliaryTract
hsa-miR-6759-5p	BiliaryTract
hsa-miR-3650	BiliaryTract
hsa-miR-6732-3p	BiliaryTract
hsa-miR-7976	BiliaryTract
hsa-miR-8077	BiliaryTract
hsa-miR-6509-3p	BiliaryTract
hsa-miR-7152-5p	BiliaryTract
hsa-miR-6740-3p	BiliaryTract
hsa-miR-5581-3p	BiliaryTract
hsa-miR-103a-2-5p	BiliaryTract
hsa-miR-6747-3p	BiliaryTract
hsa-miR-3664-5p	BiliaryTract
hsa-miR-6515-3p	BiliaryTract
hsa-miR-6805-3p	BiliaryTract
hsa-miR-4758-3p	BiliaryTract
hsa-miR-7114-5p	BiliaryTract
hsa-miR-6875-5p	BiliaryTract
hsa-miR-1912	BiliaryTract
hsa-miR-3185	BiliaryTract
hsa-miR-370-3p	BiliaryTract
hsa-miR-433-3p	BiliaryTract
hsa-miR-1301-3p	BiliaryTract
hsa-miR-1272	BiliaryTract
hsa-miR-183-3p	BiliaryTract
hsa-miR-509-3-5p	BiliaryTract
hsa-miR-3182	BiliaryTract
hsa-miR-224-5p	BiliaryTract
hsa-miR-944	BiliaryTract
hsa-miR-4314	BiliaryTract
hsa-let-7c-5p	BiliaryTract
hsa-miR-424-5p	BiliaryTract
hsa-miR-105-5p	BiliaryTract
hsa-miR-873-5p	BiliaryTract
hsa-miR-670-5p	BiliaryTract
hsa-miR-4290	BiliaryTract
hsa-miR-450b-5p	BiliaryTract
hsa-miR-4283	BiliaryTract
hsa-miR-193b-3p	BiliaryTract
hsa-miR-3529-5p	BiliaryTract
hsa-miR-892b	BiliaryTract
hsa-miR-22-3p	BiliaryTract
hsa-miR-1303	BiliaryTract
hsa-miR-149-5p	BiliaryTract
hsa-miR-548b-5p	BiliaryTract
hsa-miR-154-3p	BiliaryTract
hsa-miR-4267	BiliaryTract
hsa-miR-142-3p	BiliaryTract
hsa-miR-1260b	BiliaryTract
hsa-miR-519e-3p	BiliaryTract
hsa-miR-550a-3p	BiliaryTract
hsa-miR-454-3p	BiliaryTract
hsa-miR-23a-5p	BiliaryTract
hsa-miR-320b	BiliaryTract
hsa-miR-590-3p	BiliaryTract
hsa-miR-380-5p	BiliaryTract
hsa-miR-4266	BiliaryTract
hsa-miR-302c-5p	BiliaryTract
hsa-miR-423-5p	BiliaryTract
hsa-miR-3173-3p	BiliaryTract
hsa-miR-3127-5p	BiliaryTract
hsa-miR-548i	BiliaryTract
hsa-miR-298	BiliaryTract
hsa-miR-24-1-5p	BiliaryTract
hsa-miR-3153	BiliaryTract
hsa-miR-6820-3p	BiliaryTract
hsa-miR-1184	BiliaryTract
hsa-miR-150-3p	BiliaryTract
hsa-miR-499a-3p	BiliaryTract
hsa-miR-4793-3p	BiliaryTract
hsa-miR-192-3p	BiliaryTract
hsa-miR-505-3p	BiliaryTract
hsa-miR-582-3p	BiliaryTract
hsa-miR-4255	BiliaryTract
hsa-miR-330-5p	BiliaryTract
hsa-miR-8052	BiliaryTract
hsa-miR-1285-3p	BiliaryTract
hsa-miR-7-1-3p	BiliaryTract
hsa-miR-1299	BiliaryTract
hsa-miR-202-5p	BiliaryTract
hsa-miR-1972	BiliaryTract
hsa-miR-200c-3p	BiliaryTract
hsa-miR-544b	BiliaryTract
hsa-miR-137	BiliaryTract
hsa-miR-939-5p	BiliaryTract
hsa-miR-561-3p	BiliaryTract
hsa-miR-211-5p	BiliaryTract
hsa-miR-520e	BiliaryTract
hsa-miR-383-3p	BiliaryTract
hsa-miR-1294	BiliaryTract
hsa-miR-297	BiliaryTract
hsa-miR-1271-5p	BiliaryTract
hsa-miR-18b-5p	BiliaryTract
hsa-miR-197-5p	BiliaryTract
hsa-miR-1260a	BiliaryTract
hsa-miR-518a-5p	BiliaryTract
hsa-miR-544a	BiliaryTract
hsa-miR-26a-2-3p	BiliaryTract
hsa-miR-650	BiliaryTract
hsa-miR-526b-3p	BiliaryTract
hsa-miR-152-5p	BiliaryTract
hsa-miR-10a-5p	BiliaryTract
hsa-miR-765	BiliaryTract
hsa-miR-302d-5p	BiliaryTract
hsa-miR-146a-5p	BiliaryTract
hsa-miR-4676-5p	BiliaryTract
hsa-miR-9-3p	BiliaryTract
hsa-miR-548v	BiliaryTract
hsa-miR-150-5p	BiliaryTract
hsa-miR-6726-5p	BiliaryTract
hsa-miR-146b-5p	BiliaryTract
hsa-miR-3148	BiliaryTract
hsa-miR-583	BiliaryTract
hsa-miR-1252-5p	BiliaryTract
hsa-miR-302b-3p	BiliaryTract
hsa-miR-592	BiliaryTract
hsa-miR-3661	BiliaryTract
hsa-miR-4763-5p	BiliaryTract
hsa-miR-708-3p	BiliaryTract
hsa-miR-33b-5p	BiliaryTract
hsa-miR-3972	BiliaryTract
hsa-miR-4708-5p	BiliaryTract
hsa-miR-4745-5p	BiliaryTract
hsa-miR-4687-3p	BiliaryTract
hsa-miR-3605-5p	BiliaryTract
hsa-miR-134-5p	BiliaryTract
hsa-miR-34a-3p	BiliaryTract
hsa-miR-339-5p	BiliaryTract
hsa-miR-1261	BiliaryTract
hsa-miR-3160-3p	BiliaryTract
hsa-miR-508-5p	BiliaryTract
hsa-miR-512-5p	BiliaryTract
hsa-miR-635	BiliaryTract
hsa-miR-558	BiliaryTract
hsa-miR-3140-3p	BiliaryTract
hsa-miR-33b-3p	BiliaryTract
hsa-miR-411-3p	BiliaryTract
hsa-miR-1266-5p	BiliaryTract
hsa-miR-575	BiliaryTract
hsa-miR-4292	BiliaryTract
hsa-miR-2110	BiliaryTract
hsa-miR-4317	BiliaryTract
hsa-miR-3150a-3p	BiliaryTract
hsa-miR-548j-5p	BiliaryTract
hsa-miR-548d-5p	BiliaryTract
hsa-miR-16-5p	BiliaryTract
hsa-miR-93-3p	BiliaryTract
hsa-miR-32-5p	BiliaryTract
hsa-miR-194-3p	BiliaryTract
hsa-miR-511-5p	BiliaryTract
hsa-miR-519d-3p	BiliaryTract
hsa-let-7a-5p	BiliaryTract
hsa-miR-548c-5p	BiliaryTract
hsa-miR-181d-5p	BiliaryTract
hsa-miR-4294	BiliaryTract
hsa-miR-200b-3p	BiliaryTract
hsa-miR-130a-5p	BiliaryTract
hsa-miR-3913-5p	BiliaryTract
hsa-miR-767-3p	BiliaryTract
hsa-miR-548l	BiliaryTract
hsa-miR-1275	BiliaryTract
hsa-miR-3194-5p	BiliaryTract
hsa-miR-2052	BiliaryTract
hsa-miR-4300	BiliaryTract
hsa-miR-661	BiliaryTract
hsa-miR-20a-3p	BiliaryTract
hsa-miR-140-5p	BiliaryTract
hsa-miR-324-3p	BiliaryTract
hsa-miR-548g-3p	BiliaryTract
hsa-miR-1302	BiliaryTract
hsa-miR-432-5p	BiliaryTract
hsa-miR-659-3p	BiliaryTract
hsa-miR-449b-3p	BiliaryTract
hsa-miR-142-5p	BiliaryTract
hsa-miR-326	BiliaryTract
hsa-miR-4302	BiliaryTract
hsa-miR-877-3p	BiliaryTract
hsa-miR-34b-5p	BiliaryTract
hsa-miR-181c-5p	BiliaryTract
hsa-miR-320e	BiliaryTract
hsa-miR-608	BiliaryTract
hsa-miR-548n	BiliaryTract
hsa-miR-485-3p	BiliaryTract
hsa-miR-4257	BiliaryTract
hsa-miR-761	BiliaryTract
hsa-miR-129-5p	BiliaryTract
hsa-miR-188-3p	BiliaryTract
hsa-miR-6855-5p	BiliaryTract
hsa-miR-4439	BiliaryTract
hsa-miR-20a-5p	BiliaryTract
hsa-miR-3155a	BiliaryTract
hsa-miR-3126-5p	BiliaryTract
hsa-miR-548m	BiliaryTract
hsa-miR-29a-3p	BiliaryTract
hsa-miR-518d-3p	BiliaryTract
hsa-miR-361-3p	BiliaryTract
hsa-miR-377-3p	BiliaryTract
hsa-miR-141-3p	BiliaryTract
hsa-miR-200a-3p	BiliaryTract
hsa-miR-6816-5p	BiliaryTract
hsa-miR-20b-5p	BiliaryTract
hsa-miR-1276	BiliaryTract
hsa-let-7g-5p	BiliaryTract
hsa-miR-361-5p	BiliaryTract
hsa-let-7i-5p	BiliaryTract
hsa-miR-106b-5p	BiliaryTract
hsa-miR-455-3p	BiliaryTract
hsa-miR-532-3p	BiliaryTract
hsa-miR-152-3p	BiliaryTract
hsa-miR-30c-5p	BiliaryTract
hsa-miR-340-5p	BiliaryTract
hsa-miR-4466	BiliaryTract
hsa-miR-34c-3p	BiliaryTract
hsa-miR-3145-3p	BiliaryTract
hsa-miR-3180-3p	BiliaryTract
hsa-miR-452-5p	BiliaryTract
hsa-miR-4306	BiliaryTract
hsa-let-7d-5p	BiliaryTract
hsa-miR-634	BiliaryTract
hsa-miR-616-5p	BiliaryTract
hsa-miR-3151-5p	BiliaryTract
hsa-miR-296-5p	BiliaryTract
hsa-miR-342-3p	BiliaryTract
hsa-miR-708-5p	BiliaryTract
hsa-miR-19b-3p	BiliaryTract
hsa-miR-17-5p	BiliaryTract
hsa-miR-148a-3p	BiliaryTract
hsa-miR-500b-5p	BiliaryTract
hsa-miR-19b-1-5p	BiliaryTract
hsa-miR-99b-3p	BiliaryTract
hsa-miR-548e-3p	BiliaryTract
hsa-miR-320a	BiliaryTract
hsa-miR-26a-5p	BiliaryTract
hsa-miR-24-3p	BiliaryTract
hsa-miR-2355-5p	BiliaryTract
hsa-miR-502-3p	BiliaryTract
hsa-miR-30b-5p	BiliaryTract
hsa-let-7f-5p	BiliaryTract
hsa-miR-3190-3p	BiliaryTract
hsa-miR-103a-3p	BiliaryTract
hsa-miR-29b-3p	BiliaryTract
hsa-miR-29b-2-5p	BiliaryTract
hsa-miR-1910-5p	BiliaryTract
hsa-miR-922	BiliaryTract
hsa-miR-1976	BiliaryTract
hsa-miR-940	BiliaryTract
hsa-miR-4323	BiliaryTract
hsa-miR-27a-3p	BiliaryTract
hsa-miR-185-3p	BiliaryTract
hsa-miR-143-5p	BiliaryTract
hsa-miR-98-5p	BiliaryTract
hsa-miR-1207-3p	BiliaryTract
hsa-miR-1296-3p	BiliaryTract
hsa-miR-766-3p	BiliaryTract
hsa-miR-514b-5p	BiliaryTract
hsa-miR-491-5p	BiliaryTract
hsa-miR-541-5p	BiliaryTract
hsa-miR-1913	BiliaryTract
hsa-miR-9-5p	BiliaryTract
hsa-miR-99b-5p	BiliaryTract
hsa-miR-22-5p	BiliaryTract
hsa-miR-2113	BiliaryTract
hsa-miR-186-5p	BiliaryTract
hsa-miR-15b-5p	BiliaryTract
hsa-miR-199b-5p	BiliaryTract
hsa-miR-374a-5p	BiliaryTract
hsa-miR-1208	BiliaryTract
hsa-miR-15a-5p	BiliaryTract
hsa-miR-513b-5p	BiliaryTract
hsa-miR-17-3p	BiliaryTract
hsa-miR-338-3p	BiliaryTract
hsa-miR-125b-5p	BiliaryTract
hsa-miR-199a-5p	BiliaryTract
hsa-miR-26b-5p	BiliaryTract
hsa-miR-1323	BiliaryTract
hsa-miR-19a-3p	BiliaryTract
hsa-miR-4269	BiliaryTract
hsa-miR-3190-5p	BiliaryTract
hsa-miR-192-5p	BiliaryTract
hsa-miR-27b-3p	BiliaryTract
hsa-miR-212-3p	BiliaryTract
hsa-let-7e-5p	BiliaryTract
hsa-miR-513a-5p	BiliaryTract
hsa-miR-374b-5p	BiliaryTract
hsa-miR-302a-5p	BiliaryTract
hsa-miR-26b-3p	BiliaryTract
hsa-miR-612	BiliaryTract
hsa-miR-143-3p	BiliaryTract
hsa-let-7f-2-3p	BiliaryTract
hsa-miR-130a-3p	BiliaryTract
hsa-miR-140-3p	BiliaryTract
hsa-miR-144-3p	BiliaryTract
hsa-miR-3136-5p	BiliaryTract
hsa-miR-100-5p	BiliaryTract
hsa-miR-125a-5p	BiliaryTract
hsa-miR-193a-3p	BiliaryTract
hsa-miR-363-3p	BiliaryTract
hsa-miR-497-5p	BiliaryTract
hsa-miR-329-3p	BiliaryTract
hsa-miR-132-3p	BiliaryTract
hsa-miR-362-3p	BiliaryTract
hsa-miR-10b-5p	BiliaryTract
hsa-miR-194-5p	BiliaryTract
hsa-miR-376c-3p	BiliaryTract
hsa-miR-148b-3p	BiliaryTract
hsa-miR-376b-3p	BiliaryTract
hsa-miR-23b-3p	BiliaryTract
hsa-miR-29c-3p	BiliaryTract
hsa-miR-101-3p	BiliaryTract
hsa-miR-145-5p	BiliaryTract
hsa-miR-3120-3p	BiliaryTract
hsa-miR-130b-3p	BiliaryTract
hsa-miR-1-3p	BiliaryTract
hsa-miR-195-5p	BiliaryTract
hsa-miR-6844	BiliaryTract
hsa-miR-7114-3p	BiliaryTract
hsa-miR-4650-3p	BiliaryTract
hsa-miR-6824-3p	BiliaryTract
hsa-miR-6720-5p	BiliaryTract
hsa-miR-6823-3p	BiliaryTract
hsa-miR-6891-3p	BiliaryTract
hsa-miR-4633-3p	BiliaryTract
hsa-miR-151a-5p	BiliaryTract
hsa-miR-6862-3p	BiliaryTract
hsa-miR-4757-5p	BiliaryTract
hsa-miR-744-3p	BiliaryTract
hsa-miR-6511b-3p	BiliaryTract
hsa-miR-190b	BiliaryTract
hsa-miR-340-3p	BiliaryTract
hsa-miR-200a-5p	BiliaryTract
hsa-miR-1199-5p	BiliaryTract
hsa-miR-3679-5p	BiliaryTract
hsa-miR-6814-3p	BiliaryTract
hsa-miR-6829-3p	BiliaryTract
hsa-miR-6736-5p	BiliaryTract
hsa-miR-6086	BiliaryTract
hsa-miR-6076	BiliaryTract
hsa-miR-128-1-5p	BiliaryTract
hsa-miR-6889-5p	BiliaryTract
hsa-miR-6750-5p	BiliaryTract
hsa-miR-4513	BiliaryTract
hsa-miR-3940-5p	BiliaryTract
hsa-miR-4741	BiliaryTract
hsa-miR-6085	BiliaryTract
hsa-miR-4664-5p	BiliaryTract
hsa-miR-1238-5p	BiliaryTract
hsa-miR-3131	BiliaryTract
hsa-miR-3622a-3p	BiliaryTract
hsa-miR-518e-5p	BiliaryTract
hsa-miR-550a-5p	BiliaryTract
hsa-miR-517b-3p	BiliaryTract
hsa-miR-3685	BiliaryTract
hsa-miR-378b	BiliaryTract
hsa-miR-663a	BiliaryTract
hsa-miR-1268a	BiliaryTract
hsa-miR-3198	BiliaryTract
hsa-miR-551a	BiliaryTract
hsa-miR-323b-5p	BiliaryTract
hsa-miR-552-3p	BiliaryTract
hsa-miR-379-5p	BiliaryTract
hsa-miR-487a-3p	BiliaryTract
hsa-miR-200c-5p	BiliaryTract
hsa-miR-23b-5p	BiliaryTract
hsa-miR-563	BiliaryTract
hsa-miR-24-2-5p	BiliaryTract
hsa-miR-3164	BiliaryTract
hsa-miR-3199	BiliaryTract
hsa-miR-3132	BiliaryTract
hsa-miR-26a-1-3p	BiliaryTract
hsa-miR-3122	BiliaryTract
hsa-miR-3170	BiliaryTract
hsa-miR-518b	BiliaryTract
hsa-miR-675-5p	BiliaryTract
hsa-miR-34b-3p	BiliaryTract
hsa-miR-3180	BiliaryTract
hsa-miR-362-5p	BiliaryTract
hsa-miR-19b-2-5p	BiliaryTract
hsa-miR-99a-3p	BiliaryTract
hsa-miR-501-3p	BiliaryTract
hsa-miR-513c-5p	BiliaryTract
hsa-miR-215-5p	BiliaryTract
hsa-miR-99a-5p	BiliaryTract
hsa-miR-376a-3p	BiliaryTract
hsa-miR-187-5p	BiliaryTract
hsa-miR-301b-3p	BrainNeoplasm
hsa-miR-20a-3p	BrainNeoplasm
hsa-miR-622	BrainNeoplasm
hsa-miR-512-3p	BrainNeoplasm
hsa-miR-654-5p	BrainNeoplasm
hsa-miR-1321	BrainNeoplasm
hsa-miR-141-5p	BrainNeoplasm
hsa-miR-2276-5p	BrainNeoplasm
hsa-miR-4303	BrainNeoplasm
hsa-miR-4262	BrainNeoplasm
hsa-miR-4438	BrainNeoplasm
hsa-miR-4649-3p	BrainNeoplasm
hsa-miR-4657	BrainNeoplasm
hsa-miR-3926	BrainNeoplasm
hsa-miR-4264	BrainNeoplasm
hsa-miR-4291	BrainNeoplasm
hsa-miR-1304-5p	BrainNeoplasm
hsa-miR-4422	BrainNeoplasm
hsa-miR-761	BrainNeoplasm
hsa-miR-4773	BrainNeoplasm
hsa-miR-5584-5p	BrainNeoplasm
hsa-miR-3689f	BrainNeoplasm
hsa-miR-3919	BrainNeoplasm
hsa-miR-4643	BrainNeoplasm
hsa-miR-3680-3p	BrainNeoplasm
hsa-miR-4684-5p	BrainNeoplasm
hsa-miR-4517	BrainNeoplasm
hsa-miR-6739-5p	BrainNeoplasm
hsa-miR-624-5p	BrainNeoplasm
hsa-miR-33a-3p	BrainNeoplasm
hsa-miR-200a-5p	BrainNeoplasm
hsa-miR-767-5p	BrainNeoplasm
hsa-miR-558	BrainNeoplasm
hsa-miR-130a-5p	BrainNeoplasm
hsa-let-7c-3p	BrainNeoplasm
hsa-miR-626	BrainNeoplasm
hsa-miR-4252	BrainNeoplasm
hsa-miR-5006-3p	BrainNeoplasm
hsa-miR-4287	BrainNeoplasm
hsa-miR-4420	BrainNeoplasm
hsa-miR-1266-5p	BrainNeoplasm
hsa-miR-4518	BrainNeoplasm
hsa-miR-374a-3p	BrainNeoplasm
hsa-miR-548l	BrainNeoplasm
hsa-miR-548j-5p	BrainNeoplasm
hsa-miR-548aq-5p	BrainNeoplasm
hsa-miR-8084	BrainNeoplasm
hsa-miR-548k	BrainNeoplasm
hsa-miR-5095	BrainNeoplasm
hsa-miR-1207-3p	BrainNeoplasm
hsa-miR-493-5p	BrainNeoplasm
hsa-miR-4300	BrainNeoplasm
hsa-miR-520f-5p	BrainNeoplasm
hsa-miR-302c-5p	BrainNeoplasm
hsa-miR-4731-3p	BrainNeoplasm
hsa-miR-324-3p	BrainNeoplasm
hsa-miR-5008-3p	BrainNeoplasm
hsa-miR-3150a-3p	BrainNeoplasm
hsa-miR-3177-5p	BrainNeoplasm
hsa-miR-3679-3p	BrainNeoplasm
hsa-miR-4749-3p	BrainNeoplasm
hsa-miR-579-5p	BrainNeoplasm
hsa-miR-526b-5p	BrainNeoplasm
hsa-miR-3200-5p	BrainNeoplasm
hsa-miR-4639-5p	BrainNeoplasm
hsa-miR-337-3p	BrainNeoplasm
hsa-miR-3164	BrainNeoplasm
hsa-miR-3934-3p	BrainNeoplasm
hsa-miR-3614-3p	BrainNeoplasm
hsa-miR-4473	BrainNeoplasm
hsa-miR-3137	BrainNeoplasm
hsa-miR-4752	BrainNeoplasm
hsa-miR-4330	BrainNeoplasm
hsa-miR-3689e	BrainNeoplasm
hsa-miR-3145-5p	BrainNeoplasm
hsa-miR-200b-5p	BrainNeoplasm
hsa-miR-382-3p	BrainNeoplasm
hsa-miR-744-3p	BrainNeoplasm
hsa-miR-609	BrainNeoplasm
hsa-miR-494-5p	BrainNeoplasm
hsa-miR-514a-5p	BrainNeoplasm
hsa-miR-4686	BrainNeoplasm
hsa-miR-4760-5p	BrainNeoplasm
hsa-miR-890	BrainNeoplasm
hsa-miR-654-3p	BrainNeoplasm
hsa-miR-3907	BrainNeoplasm
hsa-miR-4720-3p	BrainNeoplasm
hsa-miR-495-5p	BrainNeoplasm
hsa-miR-1228-3p	BrainNeoplasm
hsa-miR-585-5p	BrainNeoplasm
hsa-miR-4653-5p	BrainNeoplasm
hsa-miR-4671-3p	BrainNeoplasm
hsa-miR-374b-3p	BrainNeoplasm
hsa-miR-186-3p	BrainNeoplasm
hsa-miR-4736	BrainNeoplasm
hsa-miR-133a-5p	BrainNeoplasm
hsa-miR-2467-5p	BrainNeoplasm
hsa-miR-548x-3p	BrainNeoplasm
hsa-miR-4504	BrainNeoplasm
hsa-miR-329-5p	BrainNeoplasm
hsa-miR-6818-5p	BrainNeoplasm
hsa-miR-613	BrainNeoplasm
hsa-miR-4423-3p	BrainNeoplasm
hsa-miR-3120-3p	BrainNeoplasm
hsa-miR-548bb-5p	BrainNeoplasm
hsa-miR-656-3p	BrainNeoplasm
hsa-miR-548f-5p	BrainNeoplasm
hsa-miR-1294	BrainNeoplasm
hsa-miR-6832-3p	BrainNeoplasm
hsa-miR-3129-5p	BrainNeoplasm
hsa-miR-222-5p	BrainNeoplasm
hsa-miR-631	BrainNeoplasm
hsa-miR-3192-5p	BrainNeoplasm
hsa-miR-3922-3p	BrainNeoplasm
hsa-miR-520f-3p	BrainNeoplasm
hsa-miR-5003-5p	BrainNeoplasm
hsa-miR-519c-3p	BrainNeoplasm
hsa-miR-616-5p	BrainNeoplasm
hsa-miR-3916	BrainNeoplasm
hsa-miR-449a	BrainNeoplasm
hsa-miR-6844	BrainNeoplasm
hsa-miR-5683	BrainNeoplasm
hsa-miR-4437	BrainNeoplasm
hsa-miR-4638-3p	BrainNeoplasm
hsa-miR-4799-5p	BrainNeoplasm
hsa-miR-519e-3p	BrainNeoplasm
hsa-miR-641	BrainNeoplasm
hsa-miR-5689	BrainNeoplasm
hsa-miR-4524a-3p	BrainNeoplasm
hsa-miR-513b-3p	BrainNeoplasm
hsa-miR-8067	BrainNeoplasm
hsa-miR-3168	BrainNeoplasm
hsa-miR-4670-3p	BrainNeoplasm
hsa-miR-4275	BrainNeoplasm
hsa-miR-451b	BrainNeoplasm
hsa-miR-499a-5p	BrainNeoplasm
hsa-miR-8068	BrainNeoplasm
hsa-miR-5580-3p	BrainNeoplasm
hsa-miR-7162-5p	BrainNeoplasm
[truncated: 27,666 more rows]

## Sheet: miRNAUnique(90th percentile)
hsa-let-7a-2-3p
hsa-let-7a-3p
hsa-let-7a-5p
hsa-let-7b-3p
hsa-let-7b-5p
hsa-let-7c-3p
hsa-let-7c-5p
hsa-let-7d-5p
hsa-let-7e-5p
hsa-let-7f-1-3p
hsa-let-7f-2-3p
hsa-let-7f-5p
hsa-let-7g-3p
hsa-let-7g-5p
hsa-let-7i-5p
hsa-miR-100-3p
hsa-miR-100-5p
hsa-miR-101-3p
hsa-miR-103a-2-5p
hsa-miR-103a-3p
hsa-miR-105-5p
hsa-miR-106a-3p
hsa-miR-106a-5p
hsa-miR-106b-5p
hsa-miR-107
hsa-miR-10a-5p
hsa-miR-10b-3p
hsa-miR-10b-5p
hsa-miR-1179
hsa-miR-1180-5p
hsa-miR-1183
hsa-miR-1184
hsa-miR-1185-1-3p
hsa-miR-1185-2-3p
hsa-miR-1185-5p
hsa-miR-1197
hsa-miR-1199-5p
hsa-miR-1200
hsa-miR-1202
hsa-miR-1205
hsa-miR-1206
hsa-miR-1207-3p
hsa-miR-1207-5p
hsa-miR-1208
hsa-miR-1224-3p
hsa-miR-1224-5p
hsa-miR-1225-3p
hsa-miR-122-5p
hsa-miR-1226-3p
hsa-miR-1226-5p
hsa-miR-1227-5p
hsa-miR-1228-3p
hsa-miR-1231
hsa-miR-1233-5p
hsa-miR-1234-3p
hsa-miR-1236-3p
hsa-miR-1237-3p
hsa-miR-1237-5p
hsa-miR-1238-5p
hsa-miR-1243
hsa-miR-124-3p
hsa-miR-1244
hsa-miR-1245a
hsa-miR-1245b-5p
hsa-miR-124-5p
hsa-miR-1246
hsa-miR-1248
hsa-miR-1249-5p
hsa-miR-1250-3p
hsa-miR-1251-3p
hsa-miR-1252-3p
hsa-miR-1252-5p
hsa-miR-1253
hsa-miR-1254
hsa-miR-1255a
hsa-miR-1255b-5p
hsa-miR-1257
hsa-miR-1258
hsa-miR-125a-3p
hsa-miR-125a-5p
hsa-miR-125b-5p
hsa-miR-1260a
hsa-miR-1260b
hsa-miR-1261
hsa-miR-1262
hsa-miR-1263
hsa-miR-1264
hsa-miR-126-5p
hsa-miR-1266-5p
hsa-miR-1267
hsa-miR-1268a
hsa-miR-1268b
hsa-miR-1269a
hsa-miR-1269b
hsa-miR-1270
hsa-miR-1271-3p
hsa-miR-1271-5p
hsa-miR-1272
hsa-miR-1273f
hsa-miR-1273g-3p
hsa-miR-1273h-5p
hsa-miR-1275
hsa-miR-127-5p
hsa-miR-1276
hsa-miR-1277-5p
hsa-miR-1278
hsa-miR-1279
hsa-miR-128-1-5p
hsa-miR-128-2-5p
hsa-miR-1283
hsa-miR-128-3p
hsa-miR-1284
hsa-miR-1285-3p
hsa-miR-1286
hsa-miR-1287-5p
hsa-miR-1289
hsa-miR-1290
hsa-miR-1291
hsa-miR-129-1-3p
hsa-miR-129-2-3p
hsa-miR-1293
hsa-miR-1294
hsa-miR-1295b-5p
hsa-miR-129-5p
hsa-miR-1296-3p
hsa-miR-1296-5p
hsa-miR-1297
hsa-miR-1298-5p
hsa-miR-1299
hsa-miR-1301-3p
hsa-miR-1301-5p
hsa-miR-1302
hsa-miR-1303
hsa-miR-1304-3p
hsa-miR-1304-5p
hsa-miR-1305
hsa-miR-1306-5p
hsa-miR-130a-3p
hsa-miR-130a-5p
hsa-miR-130b-3p
hsa-miR-130b-5p
hsa-miR-1321
hsa-miR-1323
hsa-miR-132-3p
hsa-miR-1324
hsa-miR-133a-3p
hsa-miR-133a-5p
hsa-miR-133b
hsa-miR-1343-3p
hsa-miR-1343-5p
hsa-miR-134-5p
hsa-miR-135a-3p
hsa-miR-135a-5p
hsa-miR-135b-5p
hsa-miR-136-5p
hsa-miR-137
hsa-miR-138-5p
hsa-miR-139-5p
hsa-miR-1-3p
hsa-miR-140-3p
hsa-miR-140-5p
hsa-miR-141-3p
hsa-miR-141-5p
hsa-miR-142-3p
hsa-miR-142-5p
hsa-miR-143-3p
hsa-miR-143-5p
hsa-miR-144-3p
hsa-miR-145-5p
hsa-miR-1468-3p
hsa-miR-146a-3p
hsa-miR-146a-5p
hsa-miR-146b-3p
hsa-miR-146b-5p
hsa-miR-147a
hsa-miR-148a-3p
hsa-miR-148a-5p
hsa-miR-148b-3p
hsa-miR-148b-5p
hsa-miR-149-3p
hsa-miR-149-5p
hsa-miR-150-3p
hsa-miR-150-5p
hsa-miR-151a-5p
hsa-miR-151b
hsa-miR-152-3p
hsa-miR-152-5p
hsa-miR-153-3p
hsa-miR-153-5p
hsa-miR-1538
hsa-miR-154-3p
hsa-miR-155-3p
hsa-miR-155-5p
hsa-miR-1587
hsa-miR-15a-3p
hsa-miR-15a-5p
hsa-miR-15b-3p
hsa-miR-15b-5p
hsa-miR-1-5p
hsa-miR-16-1-3p
hsa-miR-16-2-3p
hsa-miR-16-5p
hsa-miR-17-3p
hsa-miR-17-5p
hsa-miR-181a-2-3p
hsa-miR-181a-5p
hsa-miR-181b-2-3p
hsa-miR-181b-3p
hsa-miR-181b-5p
hsa-miR-181c-5p
hsa-miR-181d-5p
hsa-miR-1825
hsa-miR-182-5p
hsa-miR-1827
hsa-miR-183-3p
hsa-miR-183-5p
hsa-miR-185-3p
hsa-miR-185-5p
hsa-miR-186-3p
hsa-miR-186-5p
hsa-miR-187-5p
hsa-miR-188-3p
hsa-miR-188-5p
hsa-miR-18a-3p
hsa-miR-18a-5p
hsa-miR-18b-3p
hsa-miR-18b-5p
hsa-miR-1908-5p
hsa-miR-1909-3p
hsa-miR-190a-3p
hsa-miR-190a-5p
hsa-miR-190b
hsa-miR-1910-3p
hsa-miR-1910-5p
hsa-miR-1911-3p
hsa-miR-1912
hsa-miR-1913
hsa-miR-1914-3p
hsa-miR-1914-5p
hsa-miR-1915-3p
hsa-miR-192-3p
hsa-miR-192-5p
hsa-miR-193a-3p
hsa-miR-193a-5p
hsa-miR-193b-3p
hsa-miR-194-3p
hsa-miR-194-5p
hsa-miR-195-3p
hsa-miR-195-5p
hsa-miR-196a-3p
hsa-miR-196a-5p
hsa-miR-196b-5p
hsa-miR-1972
hsa-miR-197-3p
hsa-miR-197-5p
hsa-miR-1976
hsa-miR-199a-3p
hsa-miR-199a-5p
hsa-miR-199b-3p
hsa-miR-199b-5p
hsa-miR-19a-3p
hsa-miR-19a-5p
hsa-miR-19b-1-5p
hsa-miR-19b-2-5p
hsa-miR-19b-3p
hsa-miR-200a-3p
hsa-miR-200a-5p
hsa-miR-200b-3p
hsa-miR-200b-5p
hsa-miR-200c-3p
hsa-miR-200c-5p
hsa-miR-202-3p
hsa-miR-202-5p
hsa-miR-203a-3p
hsa-miR-203b-5p
hsa-miR-204-3p
hsa-miR-204-5p
hsa-miR-2052
hsa-miR-2053
hsa-miR-205-3p
hsa-miR-2054
hsa-miR-205-5p
hsa-miR-206
hsa-miR-208a-3p
hsa-miR-208a-5p
hsa-miR-208b-3p
hsa-miR-208b-5p
hsa-miR-20a-3p
hsa-miR-20a-5p
hsa-miR-20b-3p
hsa-miR-20b-5p
hsa-miR-210-5p
hsa-miR-2110
hsa-miR-2113
hsa-miR-211-3p
hsa-miR-2114-3p
hsa-miR-2115-3p
hsa-miR-2115-5p
hsa-miR-211-5p
hsa-miR-2117
hsa-miR-212-3p
hsa-miR-212-5p
hsa-miR-21-3p
hsa-miR-214-3p
hsa-miR-214-5p
hsa-miR-215-5p
hsa-miR-21-5p
hsa-miR-216a-3p
hsa-miR-216a-5p
hsa-miR-216b-5p
hsa-miR-217
hsa-miR-218-5p
hsa-miR-219a-5p
hsa-miR-221-3p
hsa-miR-221-5p
hsa-miR-222-3p
hsa-miR-222-5p
hsa-miR-223-3p
hsa-miR-223-5p
hsa-miR-22-3p
hsa-miR-224-3p
hsa-miR-224-5p
hsa-miR-22-5p
hsa-miR-2276-5p
hsa-miR-2278
hsa-miR-2355-3p
hsa-miR-2355-5p
hsa-miR-23a-3p
hsa-miR-23a-5p
hsa-miR-23b-3p
hsa-miR-23b-5p
hsa-miR-23c
hsa-miR-24-1-5p
hsa-miR-24-2-5p
hsa-miR-24-3p
hsa-miR-2467-3p
hsa-miR-2467-5p
hsa-miR-25-3p
hsa-miR-2682-3p
hsa-miR-2682-5p
hsa-miR-26a-1-3p
hsa-miR-26a-2-3p
hsa-miR-26a-5p
hsa-miR-26b-3p
hsa-miR-26b-5p
hsa-miR-27a-3p
hsa-miR-27a-5p
hsa-miR-27b-3p
hsa-miR-27b-5p
hsa-miR-28-5p
hsa-miR-2861
hsa-miR-296-5p
hsa-miR-297
hsa-miR-298
hsa-miR-299-3p
hsa-miR-299-5p
hsa-miR-29a-3p
hsa-miR-29a-5p
hsa-miR-29b-1-5p
hsa-miR-29b-2-5p
hsa-miR-29b-3p
hsa-miR-29c-3p
hsa-miR-300
hsa-miR-301a-3p
hsa-miR-301a-5p
hsa-miR-301b-3p
hsa-miR-301b-5p
hsa-miR-302a-3p
hsa-miR-302a-5p
hsa-miR-302b-3p
hsa-miR-302b-5p
hsa-miR-302c-3p
hsa-miR-302c-5p
hsa-miR-302d-3p
hsa-miR-302d-5p
hsa-miR-302e
hsa-miR-302f
hsa-miR-3064-3p
hsa-miR-3064-5p
hsa-miR-3065-3p
hsa-miR-3065-5p
hsa-miR-3074-5p
hsa-miR-30a-3p
hsa-miR-30a-5p
hsa-miR-30b-3p
hsa-miR-30b-5p
hsa-miR-30c-1-3p
hsa-miR-30c-2-3p
hsa-miR-30c-5p
hsa-miR-30d-3p
hsa-miR-30d-5p
hsa-miR-30e-3p
hsa-miR-30e-5p
hsa-miR-3115
hsa-miR-3116
hsa-miR-3117-5p
hsa-miR-3118
hsa-miR-3119
hsa-miR-3120-3p
hsa-miR-3120-5p
hsa-miR-3121-3p
hsa-miR-3122
hsa-miR-3123
hsa-miR-3124-3p
hsa-miR-3125
hsa-miR-3126-3p
hsa-miR-3126-5p
hsa-miR-3127-3p
hsa-miR-3127-5p
hsa-miR-3128
hsa-miR-3129-3p
hsa-miR-3129-5p
hsa-miR-3130-5p
hsa-miR-3131
hsa-miR-3132
hsa-miR-3133
hsa-miR-3135b
hsa-miR-3136-3p
hsa-miR-3136-5p
hsa-miR-3137
hsa-miR-3138
hsa-miR-3139
hsa-miR-3140-3p
hsa-miR-3140-5p
hsa-miR-3142
hsa-miR-3143
hsa-miR-3144-3p
hsa-miR-3144-5p
hsa-miR-3145-3p
hsa-miR-3145-5p
hsa-miR-3148
hsa-miR-3150a-3p
hsa-miR-3150a-5p
hsa-miR-3150b-3p
hsa-miR-3150b-5p
hsa-miR-3151-5p
hsa-miR-3152-5p
hsa-miR-3153
hsa-miR-3154
hsa-miR-3155a
hsa-miR-3155b
hsa-miR-3156-3p
hsa-miR-3156-5p
hsa-miR-3157-5p
hsa-miR-3158-3p
hsa-miR-3158-5p
hsa-miR-3159
hsa-miR-31-5p
hsa-miR-3160-3p
hsa-miR-3160-5p
hsa-miR-3162-3p
hsa-miR-3162-5p
hsa-miR-3163
hsa-miR-3164
hsa-miR-3166
hsa-miR-3167
hsa-miR-3168
hsa-miR-3169
hsa-miR-3170
hsa-miR-3173-3p
hsa-miR-3173-5p
hsa-miR-3175
hsa-miR-3176
hsa-miR-3177-5p
hsa-miR-3179
hsa-miR-3180
hsa-miR-3180-3p
hsa-miR-3180-5p
hsa-miR-3182
hsa-miR-3183
hsa-miR-3184-3p
hsa-miR-3184-5p
hsa-miR-3185
hsa-miR-3187-3p
hsa-miR-3187-5p
hsa-miR-3188
hsa-miR-3189-3p
hsa-miR-3190-3p
hsa-miR-3190-5p
hsa-miR-3191-5p
hsa-miR-3192-5p
hsa-miR-3194-3p
hsa-miR-3194-5p
hsa-miR-3196
hsa-miR-3198
hsa-miR-3199
hsa-miR-3200-5p
hsa-miR-3201
hsa-miR-3202
hsa-miR-320a
hsa-miR-320b
hsa-miR-320c
hsa-miR-320d
hsa-miR-320e
hsa-miR-323a-3p
hsa-miR-323a-5p
hsa-miR-323b-3p
hsa-miR-323b-5p
hsa-miR-32-3p
hsa-miR-324-3p
hsa-miR-32-5p
hsa-miR-326
hsa-miR-328-5p
hsa-miR-329-3p
hsa-miR-329-5p
hsa-miR-330-3p
hsa-miR-330-5p
hsa-miR-331-3p
hsa-miR-335-3p
hsa-miR-335-5p
hsa-miR-337-3p
hsa-miR-338-3p
hsa-miR-338-5p
hsa-miR-339-5p
hsa-miR-33a-3p
hsa-miR-33a-5p
hsa-miR-33b-3p
hsa-miR-33b-5p
hsa-miR-340-3p
hsa-miR-340-5p
hsa-miR-342-3p
hsa-miR-342-5p
hsa-miR-345-3p
hsa-miR-346
hsa-miR-34a-3p
hsa-miR-34a-5p
hsa-miR-34b-3p
hsa-miR-34b-5p
hsa-miR-34c-3p
hsa-miR-34c-5p
hsa-miR-3529-3p
hsa-miR-3529-5p
hsa-miR-3591-3p
hsa-miR-3591-5p
hsa-miR-3605-5p
hsa-miR-3606-3p
hsa-miR-3606-5p
hsa-miR-3607-3p
hsa-miR-3607-5p
hsa-miR-3609
hsa-miR-3612
hsa-miR-3613-3p
hsa-miR-3613-5p
hsa-miR-361-3p
hsa-miR-3614-3p
hsa-miR-361-5p
hsa-miR-3616-3p
hsa-miR-3616-5p
hsa-miR-3617-3p
hsa-miR-3617-5p
hsa-miR-3618
hsa-miR-3619-5p
hsa-miR-3620-5p
hsa-miR-3622a-3p
hsa-miR-3622b-3p
hsa-miR-362-3p
hsa-miR-362-5p
hsa-miR-363-3p
hsa-miR-363-5p
hsa-miR-3646
hsa-miR-3650
hsa-miR-3652
hsa-miR-3654
hsa-miR-3657
hsa-miR-3658
hsa-miR-3659
hsa-miR-365a-3p
hsa-miR-365a-5p
hsa-miR-365b-3p
hsa-miR-365b-5p
hsa-miR-3660
hsa-miR-3661
hsa-miR-3662
hsa-miR-3663-3p
hsa-miR-3663-5p
hsa-miR-3664-3p
hsa-miR-3664-5p
hsa-miR-3665
hsa-miR-3666
hsa-miR-3667-3p
hsa-miR-3668
hsa-miR-3670
hsa-miR-3671
hsa-miR-367-3p
hsa-miR-3674
hsa-miR-3675-3p
hsa-miR-3675-5p
hsa-miR-367-5p
hsa-miR-3677-5p
hsa-miR-3678-3p
hsa-miR-3679-3p
hsa-miR-3679-5p
hsa-miR-3680-3p
hsa-miR-3681-3p
hsa-miR-3681-5p
hsa-miR-3682-3p
hsa-miR-3682-5p
hsa-miR-3685
hsa-miR-3686
hsa-miR-3688-3p
hsa-miR-3688-5p
hsa-miR-3689a-3p
hsa-miR-3689a-5p
hsa-miR-3689b-3p
hsa-miR-3689c
hsa-miR-3689d
hsa-miR-3689e
hsa-miR-3689f
hsa-miR-3690
hsa-miR-3692-3p
hsa-miR-3692-5p
hsa-miR-369-3p
hsa-miR-370-3p
hsa-miR-370-5p
hsa-miR-3714
hsa-miR-371a-5p
hsa-miR-371b-3p
hsa-miR-371b-5p
hsa-miR-372-3p
hsa-miR-372-5p
hsa-miR-373-3p
hsa-miR-373-5p
hsa-miR-374a-3p
hsa-miR-374a-5p
hsa-miR-374b-3p
hsa-miR-374b-5p
hsa-miR-374c-5p
hsa-miR-376a-3p
hsa-miR-376b-3p
hsa-miR-376b-5p
hsa-miR-376c-3p
hsa-miR-376c-5p
hsa-miR-377-3p
hsa-miR-377-5p
hsa-miR-378a-3p
hsa-miR-378a-5p
hsa-miR-378b
hsa-miR-378c
hsa-miR-378d
hsa-miR-378e
hsa-miR-378f
hsa-miR-378g
hsa-miR-378h
hsa-miR-378i
hsa-miR-378j
hsa-miR-379-3p
hsa-miR-379-5p
hsa-miR-380-3p
hsa-miR-380-5p
hsa-miR-381-3p
hsa-miR-382-3p
hsa-miR-383-3p
hsa-miR-383-5p
hsa-miR-3907
hsa-miR-3909
hsa-miR-3910
hsa-miR-3911
hsa-miR-3913-3p
hsa-miR-3913-5p
hsa-miR-3914
hsa-miR-3915
hsa-miR-3916
hsa-miR-3918
hsa-miR-3919
hsa-miR-3920
hsa-miR-3921
hsa-miR-3922-3p
hsa-miR-3922-5p
hsa-miR-3924
hsa-miR-3925-3p
hsa-miR-3925-5p
hsa-miR-3926
hsa-miR-3927-3p
hsa-miR-3928-5p
hsa-miR-3929
hsa-miR-3934-3p
hsa-miR-3934-5p
hsa-miR-3935
hsa-miR-3936
hsa-miR-3940-5p
hsa-miR-3941
hsa-miR-3942-3p
hsa-miR-3942-5p
hsa-miR-3943
hsa-miR-3944-5p
hsa-miR-3972
hsa-miR-3973
hsa-miR-3974
hsa-miR-3975
hsa-miR-3976
hsa-miR-3977
hsa-miR-3978
hsa-miR-409-3p
hsa-miR-409-5p
hsa-miR-410-3p
hsa-miR-410-5p
hsa-miR-411-3p
hsa-miR-411-5p
hsa-miR-412-3p
hsa-miR-421
hsa-miR-422a
hsa-miR-423-5p
hsa-miR-424-5p
hsa-miR-4251
hsa-miR-4252
hsa-miR-4253
hsa-miR-4254
hsa-miR-4255
hsa-miR-425-5p
hsa-miR-4256
hsa-miR-4257
hsa-miR-4260
hsa-miR-4261
hsa-miR-4262
hsa-miR-4263
hsa-miR-4264
hsa-miR-4265
hsa-miR-4266
hsa-miR-4267
hsa-miR-4268
hsa-miR-4269
hsa-miR-4270
hsa-miR-4271
hsa-miR-4273
hsa-miR-4274
hsa-miR-4275
hsa-miR-4276
hsa-miR-4277
hsa-miR-4279
hsa-miR-4282
hsa-miR-4283
hsa-miR-4284
hsa-miR-4286
hsa-miR-4287
hsa-miR-4288
hsa-miR-429
hsa-miR-4290
hsa-miR-4291
hsa-miR-4292
hsa-miR-4293
hsa-miR-4294
hsa-miR-4295
hsa-miR-4296
hsa-miR-4297
hsa-miR-4298
hsa-miR-4299
hsa-miR-4300
hsa-miR-4302
hsa-miR-4303
hsa-miR-4306
hsa-miR-4307
hsa-miR-4308
hsa-miR-4309
hsa-miR-4310
hsa-miR-4311
hsa-miR-4313
hsa-miR-4314
hsa-miR-431-5p
hsa-miR-4316
hsa-miR-4317
hsa-miR-4318
hsa-miR-4319
hsa-miR-4322
hsa-miR-4323
hsa-miR-432-3p
hsa-miR-4324
hsa-miR-4325
hsa-miR-432-5p
hsa-miR-4326
hsa-miR-4328
hsa-miR-4329
hsa-miR-4330
hsa-miR-433-3p
hsa-miR-4418
hsa-miR-4419a
hsa-miR-4419b
hsa-miR-4420
hsa-miR-4421
hsa-miR-4422
hsa-miR-4423-3p
hsa-miR-4424
hsa-miR-4425
hsa-miR-4426
hsa-miR-4427
hsa-miR-4428
hsa-miR-4429
hsa-miR-4430
hsa-miR-4432
hsa-miR-4434
hsa-miR-4435
hsa-miR-4436a
hsa-miR-4436b-3p
hsa-miR-4436b-5p
hsa-miR-4437
hsa-miR-4438
hsa-miR-4439
hsa-miR-4441
hsa-miR-4443
hsa-miR-4445-3p
hsa-miR-4445-5p
hsa-miR-4446-3p
hsa-miR-4446-5p
hsa-miR-4447
hsa-miR-4450
hsa-miR-4451
hsa-miR-4452
hsa-miR-4453
hsa-miR-4455
hsa-miR-4456
hsa-miR-4457
hsa-miR-4458
hsa-miR-4459
hsa-miR-4460
hsa-miR-4463
hsa-miR-4464
hsa-miR-4465
hsa-miR-4466
hsa-miR-4468
hsa-miR-4470
hsa-miR-4471
hsa-miR-4472
hsa-miR-4473
hsa-miR-4474-3p
hsa-miR-4474-5p
hsa-miR-4475
hsa-miR-4476
hsa-miR-4477a
hsa-miR-4477b
hsa-miR-4478
hsa-miR-448
hsa-miR-4480
hsa-miR-4481
hsa-miR-4482-3p
hsa-miR-4482-5p
hsa-miR-4483
hsa-miR-4486
hsa-miR-4487
hsa-miR-4488
hsa-miR-4489
hsa-miR-4490
hsa-miR-4491
hsa-miR-4492
hsa-miR-4493
hsa-miR-4494
hsa-miR-4495
hsa-miR-4496
hsa-miR-4498
hsa-miR-4499
hsa-miR-449a
hsa-miR-449b-3p
hsa-miR-449b-5p
hsa-miR-449c-5p
hsa-miR-4500
hsa-miR-4503
hsa-miR-4504
hsa-miR-4505
hsa-miR-4506
hsa-miR-4507
hsa-miR-450a-1-3p
hsa-miR-450a-2-3p
hsa-miR-450b-3p
hsa-miR-450b-5p
hsa-miR-4510
hsa-miR-4511
hsa-miR-4512
hsa-miR-4513
hsa-miR-4514
hsa-miR-4515
hsa-miR-4516
hsa-miR-4517
hsa-miR-4518
hsa-miR-4519
hsa-miR-451b
hsa-miR-4520-2-3p
hsa-miR-4520-3p
hsa-miR-4522
hsa-miR-452-3p
hsa-miR-4524a-3p
hsa-miR-4524a-5p
hsa-miR-4524b-3p
hsa-miR-4524b-5p
hsa-miR-4525
hsa-miR-452-5p
hsa-miR-4526
hsa-miR-4527
hsa-miR-4528
hsa-miR-4529-5p
hsa-miR-4530
hsa-miR-4531
hsa-miR-4533
hsa-miR-4534
hsa-miR-4536-5p
hsa-miR-4538
hsa-miR-4539
hsa-miR-4540
hsa-miR-454-3p
hsa-miR-455-3p
hsa-miR-455-5p
hsa-miR-4632-5p
hsa-miR-4633-3p
hsa-miR-4635
hsa-miR-4638-3p
hsa-miR-4639-5p
hsa-miR-4640-3p
hsa-miR-4640-5p
hsa-miR-4641
hsa-miR-4642
hsa-miR-4643
hsa-miR-4644
hsa-miR-4645-3p
hsa-miR-4645-5p
hsa-miR-4646-3p
hsa-miR-4646-5p
hsa-miR-4647
hsa-miR-4648
hsa-miR-4649-3p
hsa-miR-4650-3p
hsa-miR-4650-5p
hsa-miR-4651
hsa-miR-4652-3p
hsa-miR-4653-3p
hsa-miR-4653-5p
hsa-miR-4654
hsa-miR-4656
hsa-miR-4657
hsa-miR-4658
hsa-miR-4659a-3p
hsa-miR-4659a-5p
hsa-miR-4659b-3p
hsa-miR-4659b-5p
hsa-miR-466
hsa-miR-4660
hsa-miR-4662b
hsa-miR-4663
hsa-miR-4664-5p
hsa-miR-4665-5p
hsa-miR-4666a-3p
hsa-miR-4666a-5p
hsa-miR-4666b
hsa-miR-4667-3p
hsa-miR-4667-5p
hsa-miR-4668-3p
hsa-miR-4668-5p
hsa-miR-4670-3p
hsa-miR-4671-3p
hsa-miR-4672
hsa-miR-4673
hsa-miR-4674
hsa-miR-4675
hsa-miR-4676-3p
hsa-miR-4676-5p
hsa-miR-4677-3p
hsa-miR-4677-5p
hsa-miR-4678
hsa-miR-4679
hsa-miR-4680-3p
hsa-miR-4682
hsa-miR-4684-3p
hsa-miR-4684-5p
hsa-miR-4685-3p
hsa-miR-4685-5p
hsa-miR-4686
hsa-miR-4687-3p
hsa-miR-4687-5p
hsa-miR-4688
hsa-miR-4689
hsa-miR-4690-3p
hsa-miR-4690-5p
hsa-miR-4691-3p
hsa-miR-4691-5p
hsa-miR-4692
hsa-miR-4693-5p
hsa-miR-4694-3p
hsa-miR-4695-3p
hsa-miR-4695-5p
hsa-miR-4697-3p
hsa-miR-4697-5p
hsa-miR-4698
hsa-miR-4699-3p
hsa-miR-4700-3p
hsa-miR-4700-5p
hsa-miR-4701-3p
hsa-miR-4701-5p
hsa-miR-4703-3p
hsa-miR-4703-5p
hsa-miR-4704-3p
hsa-miR-4704-5p
hsa-miR-4705
hsa-miR-4706
hsa-miR-4708-3p
hsa-miR-4708-5p
hsa-miR-4709-3p
hsa-miR-4709-5p
hsa-miR-4710
hsa-miR-4711-3p
hsa-miR-4711-5p
hsa-miR-4712-3p
hsa-miR-4712-5p
hsa-miR-4713-3p
hsa-miR-4713-5p
hsa-miR-4714-5p
hsa-miR-4715-3p
hsa-miR-4715-5p
hsa-miR-4716-3p
hsa-miR-4717-3p
hsa-miR-4717-5p
hsa-miR-4718
hsa-miR-4719
hsa-miR-4720-3p
hsa-miR-4720-5p
hsa-miR-4721
hsa-miR-4722-3p
hsa-miR-4722-5p
hsa-miR-4723-3p
hsa-miR-4723-5p
hsa-miR-4724-5p
hsa-miR-4725-3p
hsa-miR-4725-5p
hsa-miR-4726-3p
hsa-miR-4726-5p
hsa-miR-4727-5p
hsa-miR-4728-3p
hsa-miR-4728-5p
hsa-miR-4729
hsa-miR-4731-3p
hsa-miR-4731-5p
hsa-miR-4732-5p
hsa-miR-4733-3p
hsa-miR-4733-5p
hsa-miR-4735-3p
hsa-miR-4736
hsa-miR-4738-3p
hsa-miR-4739
hsa-miR-4740-5p
hsa-miR-4741
hsa-miR-4742-3p
hsa-miR-4742-5p
hsa-miR-4744
hsa-miR-4745-3p
hsa-miR-4745-5p
hsa-miR-4747-5p
hsa-miR-4748
hsa-miR-4749-3p
hsa-miR-4749-5p
hsa-miR-4751
hsa-miR-4752
hsa-miR-4753-3p
hsa-miR-4753-5p
hsa-miR-4755-3p
hsa-miR-4755-5p
hsa-miR-4756-5p
hsa-miR-4757-5p
hsa-miR-4758-3p
hsa-miR-4758-5p
hsa-miR-4760-3p
hsa-miR-4760-5p
hsa-miR-4761-3p
hsa-miR-4762-3p
hsa-miR-4762-5p
hsa-miR-4763-3p
hsa-miR-4763-5p
hsa-miR-4765
hsa-miR-4766-3p
hsa-miR-4766-5p
hsa-miR-4768-3p
hsa-miR-4768-5p
hsa-miR-4769-3p
hsa-miR-4769-5p
hsa-miR-4770
hsa-miR-4771
hsa-miR-4772-3p
hsa-miR-4773
hsa-miR-4774-3p
hsa-miR-4774-5p
hsa-miR-4775
hsa-miR-4776-3p
hsa-miR-4777-3p
hsa-miR-4778-3p
hsa-miR-4778-5p
hsa-miR-4779
hsa-miR-4781-3p
hsa-miR-4782-3p
hsa-miR-4782-5p
hsa-miR-4784
hsa-miR-4786-3p
hsa-miR-4786-5p
hsa-miR-4789-3p
hsa-miR-4789-5p
hsa-miR-4790-3p
hsa-miR-4791
hsa-miR-4793-3p
hsa-miR-4794
hsa-miR-4795-3p
hsa-miR-4795-5p
hsa-miR-4796-3p
hsa-miR-4797-5p
hsa-miR-4799-3p
hsa-miR-4799-5p
hsa-miR-4801
hsa-miR-4802-3p
hsa-miR-4802-5p
hsa-miR-4803
hsa-miR-483-3p
hsa-miR-484
hsa-miR-485-3p
hsa-miR-485-5p
hsa-miR-486-3p
hsa-miR-486-5p
hsa-miR-487a-3p
hsa-miR-487a-5p
hsa-miR-487b-5p
hsa-miR-488-3p
hsa-miR-488-5p
hsa-miR-491-3p
hsa-miR-491-5p
hsa-miR-493-3p
hsa-miR-493-5p
hsa-miR-494-3p
hsa-miR-494-5p
hsa-miR-495-3p
hsa-miR-495-5p
hsa-miR-496
hsa-miR-497-3p
hsa-miR-497-5p
hsa-miR-4999-5p
hsa-miR-499a-3p
hsa-miR-499a-5p
hsa-miR-499b-3p
hsa-miR-499b-5p
hsa-miR-5000-3p
hsa-miR-5000-5p
hsa-miR-5001-3p
hsa-miR-5001-5p
hsa-miR-5002-3p
hsa-miR-5002-5p
hsa-miR-5003-3p
hsa-miR-5003-5p
hsa-miR-5004-3p
hsa-miR-5004-5p
hsa-miR-5006-3p
hsa-miR-5006-5p
hsa-miR-5008-3p
hsa-miR-5008-5p
hsa-miR-5009-3p
hsa-miR-5009-5p
hsa-miR-500a-3p
hsa-miR-500a-5p
hsa-miR-500b-3p
hsa-miR-500b-5p
hsa-miR-5010-3p
hsa-miR-5010-5p
hsa-miR-5011-3p
hsa-miR-5011-5p
hsa-miR-501-3p
hsa-miR-501-5p
hsa-miR-502-3p
hsa-miR-502-5p
hsa-miR-503-5p
hsa-miR-504-5p
hsa-miR-5047
hsa-miR-505-3p
hsa-miR-505-5p
hsa-miR-506-3p
hsa-miR-506-5p
hsa-miR-507
hsa-miR-508-3p
hsa-miR-508-5p
hsa-miR-5087
hsa-miR-5088-3p
hsa-miR-5088-5p
hsa-miR-5089-5p
hsa-miR-5090
hsa-miR-5093
hsa-miR-509-3-5p
hsa-miR-509-3p
hsa-miR-5094
hsa-miR-5095
hsa-miR-509-5p
hsa-miR-5096
hsa-miR-510-3p
hsa-miR-510-5p
hsa-miR-511-5p
hsa-miR-512-3p
hsa-miR-512-5p
hsa-miR-513a-3p
hsa-miR-513a-5p
hsa-miR-513b-3p
hsa-miR-513b-5p
hsa-miR-513c-3p
hsa-miR-513c-5p
hsa-miR-514a-3p
hsa-miR-514a-5p
hsa-miR-514b-3p
hsa-miR-514b-5p
hsa-miR-515-3p
hsa-miR-515-5p
hsa-miR-516a-3p
hsa-miR-516b-3p
hsa-miR-516b-5p
hsa-miR-517a-3p
hsa-miR-517b-3p
hsa-miR-517c-3p
hsa-miR-5187-3p
hsa-miR-5187-5p
hsa-miR-5189-5p
hsa-miR-518a-3p
hsa-miR-518a-5p
hsa-miR-518b
hsa-miR-518c-3p
hsa-miR-518c-5p
hsa-miR-518d-3p
hsa-miR-518d-5p
hsa-miR-518e-5p
hsa-miR-518f-3p
hsa-miR-518f-5p
hsa-miR-5190
hsa-miR-5192
hsa-miR-5193
hsa-miR-5194
hsa-miR-5195-3p
hsa-miR-5196-3p
hsa-miR-5196-5p
hsa-miR-5197-3p
hsa-miR-5197-5p
hsa-miR-519a-3p
hsa-miR-519a-5p
hsa-miR-519b-3p
hsa-miR-519b-5p
hsa-miR-519c-3p
hsa-miR-519c-5p
hsa-miR-519d-3p
hsa-miR-519d-5p
hsa-miR-519e-3p
hsa-miR-519e-5p
hsa-miR-520a-3p
hsa-miR-520a-5p
hsa-miR-520b
hsa-miR-520c-3p
hsa-miR-520d-3p
hsa-miR-520d-5p
hsa-miR-520e
hsa-miR-520f-3p
hsa-miR-520f-5p
hsa-miR-520g-3p
hsa-miR-520h
hsa-miR-522-3p
hsa-miR-522-5p
hsa-miR-523-5p
hsa-miR-524-3p
hsa-miR-524-5p
hsa-miR-525-3p
hsa-miR-525-5p
hsa-miR-526a
hsa-miR-526a-5p
hsa-miR-526b-3p
hsa-miR-526b-5p
hsa-miR-527
hsa-miR-532-3p
hsa-miR-532-5p
hsa-miR-539-3p
hsa-miR-539-5p
hsa-miR-541-3p
hsa-miR-541-5p
hsa-miR-542-3p
hsa-miR-543
hsa-miR-544a
hsa-miR-544b
hsa-miR-545-3p
hsa-miR-545-5p
hsa-miR-548a-3p
hsa-miR-548a-5p
hsa-miR-548aa
hsa-miR-548ab
hsa-miR-548ac
hsa-miR-548ad-5p
hsa-miR-548ae-3p
hsa-miR-548ae-5p
hsa-miR-548ag
hsa-miR-548ah-3p
hsa-miR-548ah-5p
hsa-miR-548ai
hsa-miR-548aj-3p
hsa-miR-548aj-5p
hsa-miR-548ak
hsa-miR-548al
hsa-miR-548am-3p
hsa-miR-548am-5p
hsa-miR-548an
hsa-miR-548ao-5p
hsa-miR-548ap-3p
hsa-miR-548ap-5p
hsa-miR-548aq-3p
hsa-miR-548aq-5p
hsa-miR-548ar-3p
hsa-miR-548ar-5p
hsa-miR-548as-3p
hsa-miR-548as-5p
hsa-miR-548at-3p
hsa-miR-548at-5p
hsa-miR-548au-5p
hsa-miR-548av-3p
hsa-miR-548av-5p
hsa-miR-548aw
hsa-miR-548ax
hsa-miR-548ay-3p
hsa-miR-548ay-5p
hsa-miR-548az-3p
hsa-miR-548az-5p
hsa-miR-548b-3p
hsa-miR-548b-5p
hsa-miR-548ba
hsa-miR-548bb-3p
hsa-miR-548bb-5p
hsa-miR-548c-3p
hsa-miR-548c-5p
hsa-miR-548d-3p
hsa-miR-548d-5p
hsa-miR-548e-3p
hsa-miR-548e-5p
hsa-miR-548f-3p
hsa-miR-548f-5p
hsa-miR-548g-3p
hsa-miR-548g-5p
hsa-miR-548h-3p
hsa-miR-548h-5p
hsa-miR-548i
hsa-miR-548j-3p
hsa-miR-548j-5p
hsa-miR-548k
hsa-miR-548l
hsa-miR-548m
hsa-miR-548n
hsa-miR-548o-3p
hsa-miR-548p
hsa-miR-548s
hsa-miR-548t-5p
hsa-miR-548u
hsa-miR-548v
hsa-miR-548w
hsa-miR-548x-3p
hsa-miR-548y
hsa-miR-548z
hsa-miR-550a-3-5p
hsa-miR-550a-3p
hsa-miR-550a-5p
hsa-miR-551a
hsa-miR-551b-3p
hsa-miR-551b-5p
hsa-miR-552-3p
hsa-miR-556-3p
hsa-miR-557
hsa-miR-5571-5p
hsa-miR-5572
hsa-miR-5579-3p
hsa-miR-5579-5p
hsa-miR-558
hsa-miR-5580-3p
hsa-miR-5580-5p
hsa-miR-5581-3p
hsa-miR-5581-5p
hsa-miR-5582-3p
hsa-miR-5582-5p
hsa-miR-5583-3p
hsa-miR-5583-5p
hsa-miR-5584-3p
hsa-miR-5584-5p
hsa-miR-5585-5p
hsa-miR-5586-3p
hsa-miR-5586-5p
hsa-miR-5587-5p
hsa-miR-5588-5p
hsa-miR-5589-3p
hsa-miR-5589-5p
hsa-miR-559
hsa-miR-5590-3p
hsa-miR-5590-5p
hsa-miR-5591-5p
hsa-miR-561-3p
hsa-miR-561-5p
hsa-miR-562
hsa-miR-563
hsa-miR-567
hsa-miR-568
hsa-miR-5680
hsa-miR-5681a
hsa-miR-5682
hsa-miR-5683
hsa-miR-5685
hsa-miR-5688
hsa-miR-5689
hsa-miR-5690
hsa-miR-5691
hsa-miR-5692a
hsa-miR-5692b
hsa-miR-5692c
hsa-miR-5693
hsa-miR-5694
hsa-miR-5696
hsa-miR-5697
hsa-miR-5698
hsa-miR-5699-3p
hsa-miR-5699-5p
hsa-miR-5700
hsa-miR-5701
hsa-miR-5702
hsa-miR-5703
hsa-miR-570-3p
hsa-miR-5704
hsa-miR-570-5p
hsa-miR-5706
hsa-miR-571
hsa-miR-573
hsa-miR-574-5p
hsa-miR-575
hsa-miR-576-3p
hsa-miR-576-5p
hsa-miR-577
hsa-miR-578
hsa-miR-5787
hsa-miR-579-3p
hsa-miR-579-5p
hsa-miR-580-3p
hsa-miR-580-5p
hsa-miR-581
hsa-miR-582-3p
hsa-miR-582-5p
hsa-miR-583
hsa-miR-584-5p
hsa-miR-585-5p
hsa-miR-586
hsa-miR-587
hsa-miR-588
hsa-miR-589-3p
hsa-miR-589-5p
hsa-miR-590-3p
hsa-miR-590-5p
hsa-miR-592
hsa-miR-593-3p
hsa-miR-593-5p
hsa-miR-597-5p
hsa-miR-600
hsa-miR-601
hsa-miR-603
hsa-miR-605-3p
hsa-miR-605-5p
hsa-miR-606
hsa-miR-607
hsa-miR-6071
hsa-miR-6072
hsa-miR-6074
hsa-miR-6076
hsa-miR-6077
hsa-miR-6079
hsa-miR-608
hsa-miR-6081
hsa-miR-6085
hsa-miR-6086
hsa-miR-6088
hsa-miR-609
hsa-miR-611
hsa-miR-612
hsa-miR-6124
hsa-miR-6126
hsa-miR-6127
hsa-miR-6128
hsa-miR-6129
hsa-miR-613
hsa-miR-6130
hsa-miR-6132
hsa-miR-6133
hsa-miR-6134
hsa-miR-615-5p
hsa-miR-616-3p
hsa-miR-6165
hsa-miR-616-5p
hsa-miR-617
hsa-miR-618
hsa-miR-619-5p
hsa-miR-620
hsa-miR-622
hsa-miR-623
hsa-miR-624-3p
hsa-miR-624-5p
hsa-miR-625-5p
hsa-miR-626
hsa-miR-627-3p
hsa-miR-628-3p
hsa-miR-628-5p
hsa-miR-629-3p
hsa-miR-631
hsa-miR-632
hsa-miR-633
hsa-miR-634
hsa-miR-635
hsa-miR-637
hsa-miR-641
hsa-miR-642a-3p
hsa-miR-642a-5p
hsa-miR-642b-3p
hsa-miR-642b-5p
hsa-miR-644a
hsa-miR-646
hsa-miR-647
hsa-miR-648
hsa-miR-649
hsa-miR-6499-3p
hsa-miR-650
hsa-miR-6500-5p
hsa-miR-6501-3p
hsa-miR-6501-5p
hsa-miR-6502-5p
hsa-miR-6503-5p
hsa-miR-6504-3p
hsa-miR-6504-5p
hsa-miR-6505-5p
hsa-miR-6506-5p
hsa-miR-6507-3p
hsa-miR-6507-5p
hsa-miR-6508-5p
hsa-miR-6509-3p
hsa-miR-6510-5p
hsa-miR-6511a-3p
hsa-miR-6511a-5p
hsa-miR-6511b-3p
hsa-miR-6511b-5p
hsa-miR-6512-3p
hsa-miR-6512-5p
hsa-miR-6513-3p
hsa-miR-651-3p
hsa-miR-6515-3p
hsa-miR-6515-5p
hsa-miR-6516-5p
hsa-miR-653-5p
hsa-miR-654-3p
hsa-miR-654-5p
hsa-miR-655-3p
hsa-miR-655-5p
hsa-miR-656-3p
hsa-miR-656-5p
hsa-miR-657
hsa-miR-659-3p
hsa-miR-660-3p
hsa-miR-660-5p
hsa-miR-661
hsa-miR-663a
hsa-miR-664a-3p
hsa-miR-664a-5p
hsa-miR-664b-3p
hsa-miR-665
hsa-miR-670-3p
hsa-miR-670-5p
hsa-miR-6715a-3p
hsa-miR-6715b-3p
hsa-miR-6715b-5p
hsa-miR-671-5p
hsa-miR-6718-5p
hsa-miR-6719-3p
hsa-miR-6720-5p
hsa-miR-6721-5p
hsa-miR-6722-3p
hsa-miR-6724-5p
hsa-miR-6726-5p
hsa-miR-6727-3p
hsa-miR-6728-3p
hsa-miR-6730-5p
hsa-miR-6731-5p
hsa-miR-6732-3p
hsa-miR-6733-3p
hsa-miR-6733-5p
hsa-miR-6734-3p
hsa-miR-6734-5p
hsa-miR-6735-5p
hsa-miR-6736-3p
hsa-miR-6736-5p
hsa-miR-6737-3p
hsa-miR-6737-5p
hsa-miR-6738-3p
hsa-miR-6738-5p
hsa-miR-6739-3p
hsa-miR-6739-5p
hsa-miR-6740-3p
hsa-miR-6742-5p
hsa-miR-6743-5p
hsa-miR-6744-3p
hsa-miR-6745
hsa-miR-6747-3p
hsa-miR-6748-5p
hsa-miR-6749-3p
hsa-miR-6750-5p
hsa-miR-6751-3p
hsa-miR-6751-5p
hsa-miR-6752-3p
hsa-miR-6752-5p
hsa-miR-6753-3p
hsa-miR-675-3p
hsa-miR-6754-3p
hsa-miR-6754-5p
hsa-miR-675-5p
hsa-miR-6756-3p
hsa-miR-6756-5p
hsa-miR-6757-3p
hsa-miR-6758-5p
hsa-miR-6759-5p
hsa-miR-6760-5p
hsa-miR-6762-3p
hsa-miR-6762-5p
hsa-miR-6763-5p
hsa-miR-6764-3p
hsa-miR-6764-5p
hsa-miR-676-5p
hsa-miR-6766-3p
hsa-miR-6766-5p
hsa-miR-6768-3p
hsa-miR-6768-5p
hsa-miR-6769a-5p
hsa-miR-6769b-3p
hsa-miR-6769b-5p
hsa-miR-6770-5p
hsa-miR-6771-3p
hsa-miR-6773-5p
hsa-miR-6774-5p
hsa-miR-6775-3p
hsa-miR-6775-5p
hsa-miR-6777-5p
hsa-miR-6778-3p
hsa-miR-6778-5p
hsa-miR-6779-5p
hsa-miR-6780a-3p
hsa-miR-6780a-5p
hsa-miR-6780b-5p
hsa-miR-6781-3p
hsa-miR-6782-5p
hsa-miR-6783-3p
hsa-miR-6783-5p
hsa-miR-6784-3p
hsa-miR-6785-5p
hsa-miR-6787-5p
hsa-miR-6788-5p
hsa-miR-6790-5p
hsa-miR-6791-3p
hsa-miR-6791-5p
hsa-miR-6792-3p
hsa-miR-6792-5p
hsa-miR-6794-5p
hsa-miR-6795-5p
hsa-miR-6796-5p
hsa-miR-6797-3p
hsa-miR-6797-5p
hsa-miR-6798-5p
hsa-miR-6799-3p
hsa-miR-6801-3p
hsa-miR-6803-5p
hsa-miR-6804-5p
hsa-miR-6805-3p
hsa-miR-6805-5p
hsa-miR-6806-3p
hsa-miR-6807-3p
hsa-miR-6808-5p
hsa-miR-6809-3p
hsa-miR-6809-5p
hsa-miR-6810-3p
hsa-miR-6810-5p
hsa-miR-6811-3p
hsa-miR-6811-5p
hsa-miR-6812-5p
hsa-miR-6813-5p
hsa-miR-6814-3p
hsa-miR-6814-5p
hsa-miR-6815-3p
hsa-miR-6815-5p
hsa-miR-6816-5p
hsa-miR-6817-3p
hsa-miR-6817-5p
hsa-miR-6818-3p
hsa-miR-6818-5p
hsa-miR-6819-3p
hsa-miR-6819-5p
hsa-miR-6820-3p
hsa-miR-6822-5p
hsa-miR-6823-3p
hsa-miR-6824-3p
hsa-miR-6825-5p
hsa-miR-6826-3p
hsa-miR-6827-3p
hsa-miR-6827-5p
hsa-miR-6828-3p
hsa-miR-6828-5p
hsa-miR-6829-3p
hsa-miR-6829-5p
hsa-miR-6830-5p
hsa-miR-6831-5p
hsa-miR-6832-3p
hsa-miR-6833-3p
hsa-miR-6833-5p
hsa-miR-6834-5p
hsa-miR-6835-3p
hsa-miR-6836-5p
hsa-miR-6837-5p
hsa-miR-6838-5p
hsa-miR-6839-5p
hsa-miR-6840-3p
hsa-miR-6842-3p
hsa-miR-6842-5p
hsa-miR-6843-3p
hsa-miR-6844
hsa-miR-6845-5p
hsa-miR-6846-5p
hsa-miR-6847-5p
hsa-miR-6848-3p
hsa-miR-6848-5p
hsa-miR-6849-3p
hsa-miR-6849-5p
hsa-miR-6851-5p
hsa-miR-6852-3p
hsa-miR-6852-5p
hsa-miR-6853-3p
hsa-miR-6854-5p
hsa-miR-6855-3p
hsa-miR-6855-5p
hsa-miR-6856-5p
hsa-miR-6858-3p
hsa-miR-6858-5p
hsa-miR-6859-5p
hsa-miR-6860
hsa-miR-6862-3p
hsa-miR-6862-5p
hsa-miR-6864-5p
hsa-miR-6865-5p
hsa-miR-6866-3p
hsa-miR-6867-3p
hsa-miR-6867-5p
hsa-miR-6868-3p
hsa-miR-6868-5p
hsa-miR-6870-5p
hsa-miR-6872-5p
hsa-miR-6873-3p
hsa-miR-6873-5p
hsa-miR-6874-3p
hsa-miR-6875-3p
hsa-miR-6875-5p
hsa-miR-6876-3p
hsa-miR-6876-5p
hsa-miR-6877-3p
hsa-miR-6878-5p
hsa-miR-6879-5p
hsa-miR-6880-5p
hsa-miR-6881-3p
hsa-miR-6882-3p
hsa-miR-6883-5p
hsa-miR-6884-5p
hsa-miR-6885-3p
hsa-miR-6885-5p
hsa-miR-6887-3p
hsa-miR-6887-5p
hsa-miR-6889-5p
hsa-miR-6891-3p
hsa-miR-6891-5p
hsa-miR-6892-3p
hsa-miR-6893-3p
hsa-miR-6893-5p
hsa-miR-6895-5p
hsa-miR-708-3p
hsa-miR-708-5p
hsa-miR-7106-5p
hsa-miR-7107-3p
hsa-miR-7107-5p
hsa-miR-7109-5p
hsa-miR-7110-3p
hsa-miR-7110-5p
hsa-miR-7111-3p
hsa-miR-7111-5p
hsa-miR-7113-5p
hsa-miR-7114-3p
hsa-miR-7114-5p
hsa-miR-7-1-3p
hsa-miR-7150
hsa-miR-7151-3p
hsa-miR-7152-3p
hsa-miR-7152-5p
hsa-miR-7153-5p
hsa-miR-7154-5p
hsa-miR-7155-3p
hsa-miR-7155-5p
hsa-miR-7156-5p
hsa-miR-7157-3p
hsa-miR-7157-5p
hsa-miR-7159-5p
hsa-miR-7160-5p
hsa-miR-7161-5p
hsa-miR-7162-3p
hsa-miR-7162-5p
hsa-miR-7-2-3p
hsa-miR-744-3p
hsa-miR-7515
hsa-miR-759
hsa-miR-7-5p
hsa-miR-760
hsa-miR-761
hsa-miR-762
hsa-miR-764
hsa-miR-765
hsa-miR-766-3p
hsa-miR-766-5p
hsa-miR-767-3p
hsa-miR-767-5p
hsa-miR-769-3p
hsa-miR-769-5p
hsa-miR-770-5p
hsa-miR-7843-3p
hsa-miR-7843-5p
hsa-miR-7845-5p
hsa-miR-7847-3p
hsa-miR-7850-5p
hsa-miR-7851-3p
hsa-miR-7853-5p
hsa-miR-7854-3p
hsa-miR-7856-5p
hsa-miR-7974
hsa-miR-7976
hsa-miR-7977
hsa-miR-802
hsa-miR-8052
hsa-miR-8054
hsa-miR-8057
hsa-miR-8058
hsa-miR-8059
hsa-miR-8060
hsa-miR-8061
hsa-miR-8062
hsa-miR-8063
hsa-miR-8066
hsa-miR-8067
hsa-miR-8068
hsa-miR-8073
hsa-miR-8076
hsa-miR-8077
hsa-miR-8079
hsa-miR-8080
hsa-miR-8082
hsa-miR-8084
hsa-miR-8085
hsa-miR-8087
hsa-miR-8089
hsa-miR-8485
hsa-miR-873-5p
hsa-miR-874-5p
hsa-miR-875-3p
hsa-miR-875-5p
hsa-miR-876-3p
hsa-miR-876-5p
hsa-miR-877-3p
hsa-miR-885-3p
hsa-miR-885-5p
hsa-miR-887-5p
hsa-miR-888-3p
hsa-miR-888-5p
hsa-miR-889-5p
hsa-miR-890
hsa-miR-891a-3p
hsa-miR-891b
hsa-miR-892a
hsa-miR-892b
hsa-miR-892c-3p
hsa-miR-892c-5p
hsa-miR-920
hsa-miR-922
hsa-miR-92a-2-5p
hsa-miR-92a-3p
hsa-miR-92b-3p
hsa-miR-93-3p
hsa-miR-934
hsa-miR-935
hsa-miR-93-5p
hsa-miR-936
hsa-miR-938
hsa-miR-939-3p
hsa-miR-939-5p
hsa-miR-9-3p
hsa-miR-940
hsa-miR-942-3p
hsa-miR-942-5p
hsa-miR-943
hsa-miR-944
hsa-miR-9500
hsa-miR-95-5p
hsa-miR-9-5p
hsa-miR-96-5p
hsa-miR-98-3p
hsa-miR-98-5p
hsa-miR-99a-3p
hsa-miR-99a-5p
hsa-miR-99b-3p
hsa-miR-99b-5p
